# Supplementary material for: Viruses in deep-sea cold seep sediments harbor diverse survival mechanisms and remain genetically conserved within species
Source: ISME J. 2023 Aug 12;17(10):1774–84. doi: 10.1038/s41396-023-01491-0 (PMC10504277; doi:10.1038/s41396-023-01491-0)
Supplement: Supplementary file 2 — Supplemental Tables [file 41396_2023_1491_MOESM2_ESM.xlsx]

## Sheet: Supplementary Table 1
Supplementary Table 1. Sampling and geographic information about each sites.
Geographic location	Abbreviation	BioProject	Sequencing platform	Sample name	Depth (cmbsf)	Source DOI	Source reference
South China sea: Haima seep	Extinct	PRJNA739036	DNBSEQ-T1	S13	0-2	Deep sea cold seep is an atmospheric Hg sink and MeHg source	https://doi.org/10.21203/rs.3.rs-2323106/v1
				S14	4-6
				S15	8-10
			BGISEQ500	S16	12-14
				S17	16-18
	Active1			S18	0-2
				S19	4-6
				S20	8-10
				S21	12-14
				S22	16-18
	Active2			S23	0-2
				S24	2-4
				S25	6-8
				S26	10-12
				S27	14-16
				S28	18-20

## Sheet: Supplementary Table 2
Supplementary Table 2. Relative abundance of archaeal and bacterial populations at phylum level based on rplB.
Phylum	S13	S14	S15	S16	S17	S18	S19	S20	S21	S22	S23	S24	S25	S26	S27	S28
p__Halobacteriota	0	0.0102564	0.0143003	0.0638945	0.106533	0.0106496	0.0594262	0.24024	0.384	0.414172	0.0222694	0.0764331	0.296891	0.39	0.377377	0.43956
p__Desulfobacterota	0.0285412	0.173333	0.164454	0.155172	0.111558	0.144835	0.130123	0.156156	0.222	0.225549	0.112407	0.14862	0.189569	0.255	0.227227	0.283716
p__Proteobacteria	0.294926	0.112821	0.0909091	0.040568	0.0231156	0.305644	0.340164	0.183183	0.043	0.00499002	0.398727	0.364119	0.125376	0.024	0.00700701	0.000999001
p__Chloroflexota	0.0391121	0.109744	0.163432	0.206897	0.254271	0.0308839	0.0317623	0.045045	0.031	0.0648703	0.0222694	0.0191083	0.0481444	0.045	0.0740741	0.040959
p__Planctomycetota	0.0940803	0.10359	0.092952	0.0882353	0.0924623	0.0234292	0.0358607	0.034034	0.016	0.010978	0.0562036	0.0509554	0.0330993	0.024	0.014014	0.00899101
p__Bacteroidota	0.0211416	0.025641	0.0255363	0.0121704	0.0100503	0.13951	0.11168	0.0880881	0.036	0.0139721	0.104984	0.0753715	0.0401204	0.021	0.022022	0.012987
unknown bacteria	0.05074	0.0430769	0.0469867	0.0456389	0.0512563	0.0255591	0.0276639	0.022022	0.025	0.0209581	0.0339343	0.0191083	0.0361083	0.016	0.018018	0.021978
p__Patescibacteria	0.0105708	0.0276923	0.0224719	0.0243408	0.0261307	0.0394036	0.0317623	0.03003	0.039	0.0199601	0.0328738	0.0244161	0.0250752	0.034	0.026026	0.028971
p__Nanoarchaeota	0.0158562	0.0564103	0.0490296	0.0436105	0.0442211	0.0149095	0.0317623	0.034034	0.011	0.00199601	0.00636267	0.022293	0.0190572	0.013	0.00500501	0.003996
p__Thermoproteota	0.133192	0.0307692	0.0286006	0.0385396	0.0472362	0.00745474	0.00307377	0.00500501	0.002	0.00199601	0.00212089	0.00318471	0.00300903	0.002	0.00500501	0.001998
p__Caldatribacteriota	0	0.00307692	0.0020429	0.0020284	0.00301508	0	0.00102459	0.00800801	0.028	0.0738523	0.00318134	0.00636943	0.0110331	0.036	0.0900901	0.045954
p__Acidobacteriota	0.0401691	0.0307692	0.0429009	0.0263692	0.0261307	0.0234292	0.0215164	0.012012	0.006	0.00399202	0.0159067	0.0138004	0.0150451	0.005	0.002002	0
p__Thermoplasmatota	0.00105708	0.0307692	0.0275792	0.0476673	0.038191	0.00212993	0.00819672	0.012012	0.021	0.0199601	0.00106045	0.00424628	0.0120361	0.011	0.019019	0.020979
p__Actinobacteriota	0.0211416	0.00717949	0.0132789	0.00608519	0.0150754	0.0788072	0.0215164	0.01001	0.003	0.00499002	0.0392365	0.00849257	0.00702106	0.003	0.004004	0.002997
p__Asgardarchaeota	0.00105708	0.0215385	0.0245148	0.0344828	0.0361809	0.00638978	0.00614754	0.011011	0.009	0.0169661	0.00424178	0.0127389	0.0140421	0.013	0.02002	0.00799201
p__Campylobacterota	0.00105708	0.0133333	0.0163432	0.00507099	0.0040201	0.0266241	0.0245902	0.016016	0.014	0.00399202	0.0169671	0.0329087	0.0330993	0.009	0.002002	0
p__Firmicutes_A	0.0116279	0.0194872	0.0234934	0.0162272	0.00904523	0.00532481	0.00717213	0.00600601	0.006	0.00998004	0.0137858	0.00849257	0.0100301	0.002	0.002002	0.004995
p__Verrucomicrobiota	0.0105708	0.00410256	0.011236	0.0040568	0.00603015	0.028754	0.0153689	0.004004	0.003	0	0.0349947	0.022293	0.00601805	0.002	0.001001	0
p__Myxococcota_A	0.0687104	0.014359	0.0122574	0.0040568	0.00301508	0.00212993	0.00409836	0	0	0	0.00742312	0.007431	0	0.001	0	0
p__Krumholzibacteriota	0.00105708	0.00615385	0.0020429	0.00507099	0.00201005	0.029819	0.0143443	0.012012	0.005	0.00399202	0.0137858	0.0106157	0.00802407	0.005	0.001001	0.001998
p__Myxococcota	0.0179704	0.0112821	0.0143003	0.00608519	0.00703518	0.00532481	0.00819672	0.002002	0.001	0.000998004	0.0159067	0.00955414	0.00501505	0.002	0	0
p__Omnitrophota	0.012685	0.0184615	0.0102145	0.0141988	0.00502513	0.00532481	0.0112705	0.002002	0.004	0.00199601	0.00212089	0.00424628	0.00300903	0.006	0.004004	0.000999001
p__Bipolaricaulota	0	0.00307692	0.00102145	0.0010142	0.00100503	0.00106496	0.00204918	0.00800801	0.021	0.0169661	0	0.00106157	0.00702106	0.014	0.00900901	0.017982
p__Firmicutes	0.00422833	0.00102564	0.0020429	0.00608519	0.00301508	0.0085197	0.00307377	0.003003	0	0.010978	0.00106045	0.00318471	0.00100301	0.006	0.00500501	0.003996
p__Marinisomatota	0.00317125	0	0.00102145	0.0040568	0.00100503	0.00319489	0.00409836	0.00500501	0.011	0.00399202	0.00106045	0.00106157	0.00300903	0.008	0.00500501	0.00599401
p__Cloacimonadota	0	0.00205128	0.00102145	0.00608519	0.00301508	0.00319489	0.00204918	0.00500501	0.003	0.00499002	0	0	0.00200602	0.011	0.011011	0.00599401
p__Zixibacteria	0.00105708	0.00615385	0.00510725	0.0040568	0.0080402	0	0.00102459	0.004004	0.011	0.00199601	0	0.00849257	0.00100301	0.005	0.001001	0.000999001
p__Gemmatimonadota	0.0264271	0.00512821	0.00919305	0.0030426	0.00100503	0.00212993	0.00204918	0	0	0.00199601	0.00318134	0.00106157	0	0.001	0	0.000999001
p__Nitrospirota	0.0105708	0.0184615	0.00715015	0.0030426	0.00301508	0.00106496	0.00204918	0.002002	0	0	0.00106045	0.00212314	0	0	0.001001	0.002997
p__Spirochaetota	0.00105708	0.00717949	0.00306435	0.0030426	0.00201005	0.00212993	0.00409836	0.001001	0.004	0.00399202	0.00530223	0.00530786	0.00401204	0.001	0.002002	0.000999001
p__WOR-3	0	0.00512821	0.00510725	0.00507099	0.00603015	0	0.00102459	0	0.002	0.00399202	0	0	0.00200602	0.002	0.00800801	0.004995
unknown Archaea	0.00211416	0.00820513	0.0020429	0.00608519	0.00201005	0	0.00102459	0.00600601	0.004	0.00199601	0	0.00318471	0.00300903	0.002	0.003003	0
p__Firmicutes_G	0.00317125	0.00205128	0.0040858	0.0030426	0.00904523	0.00319489	0.00102459	0	0.006	0.00299401	0.00106045	0	0.00300903	0.002	0.003003	0
p__Latescibacterota	0.00105708	0.00410256	0.0020429	0.00608519	0.0040201	0	0.00204918	0.003003	0.002	0.000998004	0	0.00212314	0.00200602	0.005	0.003003	0.004995
p__Firmicutes_B	0.00528541	0.00820513	0.00306435	0.0020284	0	0.00212993	0.00204918	0.00500501	0.001	0.000998004	0.00424178	0.00212314	0.00100301	0.001	0	0
p__Cyanobacteria	0.00211416	0.00615385	0.00510725	0.0020284	0.00502513	0.00106496	0.00204918	0.002002	0.001	0.00299401	0.00106045	0.00318471	0.00200602	0	0.002002	0
p__Iainarchaeota	0.00105708	0.00615385	0.0020429	0.00507099	0.00201005	0	0	0.001001	0	0.000998004	0.00106045	0	0.00100301	0.001	0.003003	0.001998
p__Firmicutes_C	0.00422833	0.00307692	0.00510725	0	0.00100503	0	0	0	0.003	0.000998004	0	0.00106157	0.00200602	0.001	0.001001	0.001998
p__Fermentibacterota	0.00211416	0	0.0020429	0	0	0.00106496	0.00307377	0.001001	0.003	0.00399202	0	0	0	0.004	0.003003	0
p__Nitrospinota	0.0169133	0	0	0	0	0	0.00102459	0	0	0	0.00106045	0.00106157	0.00200602	0.001	0	0
p__Hydrogenedentota	0.00422833	0.00307692	0.00102145	0.0010142	0.00100503	0.00106496	0	0	0.001	0.00199601	0.00318134	0.00212314	0.00100301	0	0.001001	0
p__Fibrobacterota	0	0.00307692	0.0040858	0.00507099	0.00201005	0.00212993	0.00102459	0.002002	0	0	0	0.00212314	0	0	0	0
p__Dependentiae	0.00211416	0.00205128	0.0020429	0.0040568	0	0	0.00409836	0.003003	0.001	0	0.00106045	0	0.00200602	0	0	0
p__Margulisbacteria	0	0.00307692	0.0040858	0.00912779	0.0040201	0	0	0	0	0	0.00106045	0	0	0	0	0
p__Armatimonadota	0.00211416	0.00205128	0.00306435	0.0010142	0.00301508	0	0	0.001001	0.002	0.000998004	0	0	0	0.001	0.002002	0.002997
p__Bdellovibrionota	0.00528541	0.00102564	0.00102145	0.0030426	0	0.00106496	0.00102459	0	0.002	0	0	0.00318471	0	0	0	0.000999001
p__Verrucomicrobiota_A	0.00317125	0.00205128	0.0020429	0.0010142	0	0.00319489	0.00102459	0	0.001	0	0	0.00106157	0.00100301	0	0.001001	0
p__Sumerlaeota	0	0.00205128	0.00306435	0.0030426	0.0040201	0	0.00102459	0	0	0	0.00106045	0.00106157	0	0	0	0
p__Caldisericota	0	0.00102564	0.00102145	0.0010142	0	0	0.00102459	0	0.002	0.00299401	0	0	0.00100301	0.002	0.003003	0
p__Calditrichota	0.00211416	0.00205128	0	0.0020284	0	0	0	0	0.004	0.000998004	0.00106045	0.00106157	0.00100301	0	0	0
p__AABM5-125-24	0.00105708	0.00307692	0.0040858	0.0010142	0	0	0	0	0	0	0	0.00106157	0.00100301	0.001	0	0
p__Altarchaeota	0	0.00307692	0.00102145	0.00507099	0.00100503	0	0.00102459	0.001001	0	0	0	0	0	0	0	0
p__Aureabacteria	0	0.00102564	0.00102145	0	0.00100503	0.00106496	0	0.001001	0.001	0.000998004	0	0	0	0.001	0.003003	0.000999001
p__Desulfobacterota_B	0.00422833	0.00205128	0.00102145	0	0	0	0	0.001001	0	0	0.00106045	0	0.00100301	0.001	0	0
p__EX4484-52	0	0	0	0	0	0	0	0.00500501	0.003	0	0	0	0.00100301	0.001	0.001001	0
p__Methanobacteriota	0	0	0	0	0	0.00106496	0.00102459	0	0.001	0.000998004	0	0.00106157	0.00100301	0.001	0.002002	0.000999001
p__Elusimicrobiota	0	0.00205128	0.0020429	0.0010142	0	0	0	0.001001	0	0	0	0.00106157	0.00200602	0	0	0
p__Eremiobacterota	0	0	0	0.0020284	0	0	0	0.001001	0	0	0.00106045	0.00106157	0.00100301	0.002	0.001001	0
p__Firmicutes_D	0.00105708	0.00205128	0.00102145	0	0.00100503	0	0.00102459	0	0	0	0	0.00106157	0.00100301	0	0	0
p__Micrarchaeota	0	0	0	0	0.00100503	0	0.00102459	0.001001	0	0	0	0	0	0.001	0.001001	0.002997
p__Aerophobota	0	0	0	0.0010142	0	0	0	0	0	0.00199601	0	0	0.00100301	0	0	0.002997
p__Methylomirabilota	0.00317125	0	0	0	0	0	0.00102459	0	0	0	0.00106045	0	0	0	0	0.000999001
p__Synergistota	0.00211416	0	0	0	0	0.00106496	0	0	0	0	0.00106045	0	0	0.002	0	0
p__Abyssubacteria	0	0.00205128	0	0.0010142	0.00201005	0	0	0	0	0	0.00106045	0	0	0	0	0
p__Moduliflexota	0	0	0	0.0010142	0	0	0.00102459	0	0	0	0	0.00106157	0.00200602	0	0	0.000999001
p__TA06	0	0	0.00306435	0.0010142	0.00201005	0	0	0	0	0	0	0	0	0	0	0
p__Desulfobacterota_D	0	0	0.00102145	0	0	0.00106496	0	0.001001	0	0	0.00106045	0	0.00100301	0	0	0
p__Firmicutes_F	0	0	0	0.0020284	0	0.00106496	0	0	0	0	0	0	0.00100301	0.001	0	0
p__Aenigmatarchaeota	0	0.00102564	0	0.0040568	0	0	0	0	0	0	0	0	0	0	0	0
p__CG03	0.00105708	0	0.00102145	0	0	0	0	0	0	0.000998004	0	0	0.00100301	0	0.001001	0
p__Fusobacteriota	0	0	0.00102145	0	0	0	0	0.001001	0	0	0.00106045	0.00106157	0	0	0	0
p__Dormibacterota	0.00105708	0	0	0	0	0	0.00204918	0	0.001	0	0	0	0	0	0	0
p__Firmicutes_E	0	0.00102564	0	0	0	0.00106496	0	0.001001	0	0	0	0	0	0.001	0	0
p__UBP14	0	0	0	0	0	0	0	0	0	0.00199601	0	0	0	0	0.002002	0
p__UBA10199	0	0	0	0	0	0	0	0	0	0	0	0.00106157	0.00100301	0.001	0	0
p__RBG-13-66-14	0	0.00102564	0	0	0.00100503	0	0.00102459	0	0	0	0	0	0	0	0	0
p__Undinarchaeota	0	0	0.00102145	0	0.00100503	0	0	0	0	0	0	0	0	0	0.001001	0
p__QMZS01	0	0	0	0	0	0	0	0.001001	0	0.000998004	0	0	0	0	0	0.000999001
p__Thermotogota	0	0	0	0	0	0.00106496	0	0	0	0	0.00106045	0	0	0	0	0
p__Nitrospinota_A	0.00211416	0	0	0	0	0	0	0	0	0	0	0	0	0	0	0
p__Edwardsbacteria	0	0	0	0	0.00100503	0	0	0	0	0	0.00106045	0	0	0	0	0
p__Delongbacteria	0	0	0	0	0	0	0.00102459	0	0	0	0	0	0.00100301	0	0	0
p__Bdellovibrionota_C	0	0	0	0	0	0	0	0	0	0	0	0.00106157	0	0	0	0
p__Schekmanbacteria	0	0	0	0	0	0	0	0	0	0	0.00106045	0	0	0	0	0
p__Lindowbacteria	0	0	0	0	0	0	0	0	0	0	0.00106045	0	0	0	0	0
p__Deferribacterota	0.00105708	0	0	0	0	0	0	0	0	0	0	0	0	0	0	0
p__OLB16	0.00105708	0	0	0	0	0	0	0	0	0	0	0	0	0	0	0
p__Tectomicrobia	0.00105708	0	0	0	0	0	0	0	0	0	0	0	0	0	0	0
p__SAR324	0.00105708	0	0	0	0	0	0	0	0	0	0	0	0	0	0	0
p__UBA6262	0.00105708	0	0	0	0	0	0	0	0	0	0	0	0	0	0	0
p__Hadarchaeota	0	0	0.00102145	0	0	0	0	0	0	0	0	0	0	0	0	0
p__SM23-31	0	0	0.00102145	0	0	0	0	0	0	0	0	0	0	0	0	0
p__Chrysiogenetota	0	0	0	0	0.00100503	0	0	0	0	0	0	0	0	0	0	0
p__Deinococcota	0	0	0	0	0.00100503	0	0	0	0	0	0	0	0	0	0	0
p__Myxococcota_B	0	0	0	0	0	0	0	0	0	0	0	0	0.00100301	0	0	0
p__KSB1	0	0	0	0	0	0	0	0	0	0	0	0	0	0	0	0.000999001

## Sheet: Supplementary Table 3
Supplementary Table 3. Relative abundance of archaeal and bacterial MAGs assembled from cold seep samples.
Genome	Taxonomy	S13	S14	S15	S16	S17	S18	S19	S20	S21	S22	S23	S24	S25	S26	S27	S28
SY_Active_Co368	d__Archaea;p__Aenigmatarchaeota;c__Aenigmatarchaeia;o__Aenigmatarchaeales;f__Aenigmatarchaeaceae;g__JAAOXY01;s__	0	0.0080089	0.00421233	0	0	0	0.0132341	0.0571385	0.00937503	0	0.0042834	0.0287434	0.0623305	0.00522	0	0
SY_Inactive_Co26	d__Archaea;p__Aenigmatarchaeota;c__Aenigmatarchaeia;o__QMZP01;f__QMZP01;g__;s__	0	0.108062	0.185017	0.133855	0.0957092	0	0	0	0	0	0	0	0	0	0	0
SY_Active_Co592	d__Archaea;p__Aenigmatarchaeota;c__Aenigmatarchaeia;o__QMZS01;f__QMZS01;g__;s__	0	0	0	0	0	0	0.00216754	0.0739236	0.0541994	0.00309458	0	0.00531316	0.0509583	0.036125	0	0
SY_Active_Co246	d__Archaea;p__Aenigmatarchaeota;c__Aenigmatarchaeia;o__QMZS01;f__QMZS01;g__;s__	0	0	0	0	0	0	0	0.059663	0.169556	0.00590118	0	0.00502447	0.0358305	0.0406824	0.0044469	0.00684824
SY_Active_Co424	d__Archaea;p__Aenigmatarchaeota;c__Aenigmatarchaeia;o__QMZS01;f__QMZS01;g__;s__	0	0	0	0	0	0	0.00233431	0.00464347	0.0281841	0.00471265	0	0	0.0104777	0.0502672	0.00993907	0.0217251
SY_Active_Co311	d__Archaea;p__Asgardarchaeota;c__Heimdallarchaeia;o__UBA460;f__UBA460;g__UBA460;s__UBA460 sp018238545	0	0	0	0	0	0	0.013423	0.0285994	0.0571275	0.051652	0.0025962	0.00929059	0.0159355	0.0324433	0.0641516	0.0322421
SY_Active_Co36	d__Archaea;p__Asgardarchaeota;c__Lokiarchaeia;o__CR-4;f__MK-D1;g__;s__	0	0	0	0	0	0.0124621	0.0494699	0.0208855	0.0203549	0.0132609	0.00832079	0.0146204	0.0145919	0.0219064	0.00371612	0
SY_Inactive_Co30	d__Archaea;p__Asgardarchaeota;c__Lokiarchaeia;o__CR-4;f__SOKP01;g__Loki-b32;s__Loki-b32 sp019057865	0	0.00530395	0.0104764	0.0718416	0.184718	0	0	0	0	0	0	0	0	0	0	0
SY_S27_4	d__Archaea;p__Asgardarchaeota;c__Lokiarchaeia;o__CR-4;f__SOKP01;g__SOKP01;s__	0	0.0238282	0.0323781	0.104327	0.104067	0.0022311	0.013623	0.0314935	0.0859968	0.229017	0.00838005	0.0217699	0.0487475	0.146057	0.437827	0.207695
SY_Active_Co409	d__Archaea;p__Asgardarchaeota;c__Lokiarchaeia;o__CR-4;f__SOKP01;g__SOKP01;s__SOKP01 sp018238625	0	0.0146162	0.0201685	0.0626338	0.0664417	0.00239675	0.016651	0.0383014	0.0915721	0.174701	0.0103248	0.0241851	0.0515738	0.109781	0.163773	0.0830904
SY_S17_7	d__Archaea;p__Asgardarchaeota;c__Thorarchaeia;o__Thorarchaeales;f__Thorarchaeaceae;g__WTCK01;s__	0	0.0920277	0.193405	0.566541	0.643392	0	0.00668665	0.0239849	0.0403397	0.0402258	0.00346954	0.0117528	0.0286023	0.0457181	0.0598458	0.0210162
SY_S14_4	d__Archaea;p__Asgardarchaeota;c__Thorarchaeia;o__Thorarchaeales;f__Thorarchaeaceae;g__WTCK01;s__	0	0.220579	0.314976	0.402333	0.239192	0	0.014693	0.0503775	0.0626465	0.0341025	0.00809212	0.024576	0.0510509	0.0504012	0.0374612	0.0133163
SY_Active_Co142	d__Archaea;p__Asgardarchaeota;c__Thorarchaeia;o__Thorarchaeales;f__Thorarchaeaceae;g__WTCK01;s__	0	0.0130834	0.0228082	0.0495078	0.0482627	0	0.00864927	0.0293456	0.0694467	0.0660278	0.00368867	0.015128	0.0417258	0.0807567	0.0733868	0.029498
SY_S20_4	d__Archaea;p__EX4484-52;c__EX4484-52;o__EX4484-52;f__B79-G9;g__B79-G9;s__	0	0	0	0	0	0	0.0106235	0.246082	0.329391	0.037495	0.00267181	0.0117584	0.109521	0.132759	0.0326801	0.0289632
SY_S28_34	d__Archaea;p__EX4484-52;c__EX4484-52;o__EX4484-52;f__B79-G9;g__B79-G9;s__	0	0	0	0	0	0	0	0.0315304	0.0710376	0.0474482	0	0	0.0238927	0.0448341	0.0581815	0.0955574
SY_Active_Co627	d__Archaea;p__Halobacteriota;c__Methanosarcinia;o__Methanosarcinales;f__EX4572-44;g__Ethanoperedens;s__	0	0	0	0.0146167	0.0200993	0	0.00583809	0.0220935	0.0355521	0.0335922	0	0.00537417	0.0173524	0.0522422	0.0323759	0.0219931
SY_S20_36	d__Archaea;p__Halobacteriota;c__Methanosarcinia;o__Methanosarcinales;f__Methanocomedenaceae;g__Methanocomedens;s__	0	0.055775	0.085983	0.750084	2.44305	0.00776297	0.0718864	0.179589	0.425632	0.783545	0.0155552	0.0793767	0.330652	0.907368	0.46329	0.338115
SY_S14_2	d__Archaea;p__Halobacteriota;c__Methanosarcinia;o__Methanosarcinales;f__Methanocomedenaceae;g__Methanocomedens;s__Methanocomedens sp009649835	0	0.527435	0.711472	2.91402	1.85334	0.00216817	0.0248276	0.0369675	0.0849365	0.202881	0.00432947	0.0172436	0.0602586	0.153642	0.123106	0.0830678
SY_Active_Co282	d__Archaea;p__Halobacteriota;c__Methanosarcinia;o__Methanosarcinales;f__Methanocomedenaceae;g__QBUR01;s__	0	0	0	0.0815169	0.196562	0	0.0169781	0.0251595	0.0258106	0.010373	0.00358525	0.0123415	0.0427104	0.0577639	0.00964085	0.004702
SY_S28_10	d__Archaea;p__Halobacteriota;c__Methanosarcinia;o__Methanosarcinales;f__Methanogasteraceae;g__Methanogaster;s__	0	0	0	0	0	0	0.00897244	0.00799686	0.0579858	0.356171	0	0.0167286	0.0229786	0.100401	0.194166	0.363895
SY_S16_14	d__Archaea;p__Halobacteriota;c__Methanosarcinia;o__Methanosarcinales;f__Methanogasteraceae;g__Methanogaster;s__	0	0.0479337	0.0821133	0.867392	0.219668	0.0104654	0.101124	0.12287	0.521588	2.25776	0.0151516	0.0479011	0.183543	0.63944	1.54349	1.96844
SY_S17_24	d__Archaea;p__Halobacteriota;c__Methanosarcinia;o__Methanosarcinales;f__Methanogasteraceae;g__Methanogaster;s__	0	0.0135501	0.0271658	0.330617	0.306658	0.00957634	0.102815	0.12587	0.529604	2.05737	0.0210561	0.0515015	0.179109	0.622239	1.34411	1.68267
SY_S20_13	d__Archaea;p__Halobacteriota;c__Methanosarcinia;o__Methanosarcinales;f__Methanogasteraceae;g__Methanogaster;s__	0	0.00513811	0.0104844	0.107972	0.0715079	0.0134775	0.129829	0.187749	0.58003	2.5751	0.0178132	0.0558881	0.205624	0.73759	1.90654	2.23093
SY_S16_10	d__Archaea;p__Halobacteriota;c__Methanosarcinia;o__Methanosarcinales;f__Methanosarcinaceae;g__;s__	0	0.0769307	0.150117	1.62555	1.92217	0	0.0165551	0.0655852	0.131331	0.362768	0.00837432	0.0274112	0.10345	0.186875	0.851608	0.454316
SY_Active_Co563	d__Archaea;p__Halobacteriota;c__Methanosarcinia;o__Methanosarcinales;f__Methanosarcinaceae;g__Methanococcoides;s__	0	0	0.0596146	0.0164445	0	0	0.014107	0.0106766	0.00844389	0.00362307	0.00381418	0.0160743	0.0319228	0.019449	0.0469425	0.0145136
SY_Active_Co451	d__Archaea;p__Halobacteriota;c__Methanosarcinia;o__Methanotrichales;f__Methanotrichaceae;g__UBA204;s__	0	0	0	0	0	0	0.00308934	0.00673041	0.0171977	0.114912	0	0	0.00645807	0.039061	0.208826	0.0744967
SY_Active_Co436	d__Archaea;p__Halobacteriota;c__Syntropharchaeia;o__ANME-1;f__ANME-1;g__JACGMN01;s__	0	0	0	0	0	0	0	0.0124868	0.0269875	0.0862565	0	0	0.0166699	0.044562	0.143687	0.0899784
SY_S15_40	d__Archaea;p__Halobacteriota;c__Syntropharchaeia;o__ANME-1;f__ANME-1;g__QENH01;s__	0	0.168375	0.367534	1.0051	6.08277	0.397593	3.06587	13.9618	18.2285	10.4923	1.25584	2.99684	13.4062	14.775	6.82507	7.31611
SY_Active_Co387	d__Archaea;p__Halobacteriota;c__Syntropharchaeia;o__ANME-1;f__ANME-1;g__QENJ01;s__	0	0	0	0	0	0	0.021302	0.0808897	0.146047	0.157753	0	0.0233936	0.108114	0.285077	0.345127	0.328287
SY_S19_5	d__Archaea;p__Halobacteriota;c__Syntropharchaeia;o__ANME-1;f__ANME-1;g__QENJ01;s__	0	0	0.00524017	0.0122108	0	0.0467226	0.37696	0.598877	1.39055	1.22461	0.0611958	0.24275	0.873228	2.35978	1.42598	1.09281
SY_S20_23	d__Archaea;p__Halobacteriota;c__Syntropharchaeia;o__ANME-1;f__ANME-1;g__QEXZ01;s__	0	0.0206123	0.0629513	0.15217	0.08224	0.00309903	0.0355657	0.195013	1.05832	2.18747	0.0235311	0.131042	0.559736	2.46179	3.56804	6.94953
SY_S17_15	d__Archaea;p__Halobacteriota;c__Syntropharchaeia;o__ANME-1;f__ANME-1;g__QEXZ01;s__QEXZ01 sp003160755	0	0.0234699	0.0408764	0.197991	0.488188	0	0.0546122	0.217792	0.531417	0.718237	0.0227024	0.0715027	0.30658	0.817064	0.966245	1.72646
SY_S27_9	d__Archaea;p__Methanobacteriota_B;c__Thermococci;o__Methanofastidiosales;f__B48-G16;g__B48-G16;s__	0	0	0	0	0	0	0	0	0.00925879	0.0538209	0	0	0.00486345	0.0192126	0.119213	0.0452972
SY_Active_Co438	d__Archaea;p__Micrarchaeota;c__Micrarchaeia;o__Anstonellales;f__Bilamarchaeaceae;g__;s__	0	0	0	0	0	0	0	0	0	0.0312556	0	0	0	0.00690475	0.0511393	0.0428641
SY_Active_Co382	d__Archaea;p__Nanoarchaeota;c__Nanoarchaeia;o__SCGC-AAA011-G17;f__PNOQ01;g__;s__	0	0	0	0	0	0	0.00246414	0.00391863	0.031977	0.0220638	0	0	0.00821752	0.0521327	0.0101456	0.00668503
SY_Inactive_Co32	d__Archaea;p__Nanoarchaeota;c__Nanoarchaeia;o__Woesearchaeales;f__JAFCFN01;g__;s__	0	0.13504	0.0760883	0.021436	0.00881056	0	0	0	0	0	0	0	0	0	0	0
SY_Inactive_Co11	d__Archaea;p__Nanoarchaeota;c__Nanoarchaeia;o__Woesearchaeales;f__JAGWAF01;g__;s__	0	0.0366847	0.0536086	0.108253	0.0416704	0	0	0	0	0	0	0	0	0	0	0
SY_Inactive_Co142	d__Archaea;p__Nanoarchaeota;c__Nanoarchaeia;o__Woesearchaeales;f__JAGWAF01;g__JAFGCE01;s__	0	0.0522507	0.11164	0.0729888	0.0540754	0	0	0	0	0	0	0	0	0	0	0
SY_Active_Co97	d__Archaea;p__Nanoarchaeota;c__Nanoarchaeia;o__Woesearchaeales;f__UBA10107;g__;s__	0	0	0	0	0	0.00258485	0.033272	0.0848433	0.0151857	0	0.00320116	0.0183422	0.0595405	0.00555565	0	0
SY_Active_Co494	d__Archaea;p__Nanoarchaeota;c__Nanoarchaeia;o__Woesearchaeales;f__UBA11576;g__;s__	0	0	0	0	0	0.00512067	0.0475583	0.0541257	0.00415458	0	0.00299917	0.0147034	0.0405875	0.00840723	0	0
SY_Active_Co593	d__Archaea;p__Nanoarchaeota;c__Nanoarchaeia;o__Woesearchaeales;f__UBA11576;g__JABMQF01;s__	0	0	0	0	0	0	0.0107752	0.0817368	0.00438127	0	0	0.0123907	0.0284655	0	0	0
SY_Active_Co216	d__Archaea;p__SpSt-1190;c__SpSt-1190;o__;f__;g__;s__	0	0	0	0	0	0	0	0	0.00709696	0.0501919	0	0	0	0.0141036	0.0670432	0.0796396
SY_Active_Co496	d__Archaea;p__Thermoplasmatota;c__E2;o__DHVEG-1;f__;g__;s__	0	0	0	0	0	0	0	0	0.00840775	0.0212677	0	0	0.00472805	0.0151697	0.0864976	0.0383233
SY_Inactive_Co36	d__Archaea;p__Thermoplasmatota;c__E2;o__DHVEG-1;f__DHVEG-1;g__;s__	0	0.129212	0.0654483	0.0250751	0.00716444	0	0	0	0	0	0	0	0	0	0	0
SY_Active_Co322	d__Archaea;p__Thermoplasmatota;c__E2;o__DHVEG-1;f__DHVEG-1;g__;s__	0	0.0107503	0.0199488	0.0590794	0.0322184	0	0.0129192	0.0721021	0.0796352	0.0131971	0.00785049	0.0298651	0.0569477	0.0397537	0.00872441	0
SY_S14_21	d__Archaea;p__Thermoplasmatota;c__E2;o__DHVEG-1;f__DHVEG-1;g__;s__	0	0.574937	0.444943	0.765766	0.388625	0	0.00680372	0.0300441	0.0376991	0.0376011	0.00518312	0.0183707	0.0278544	0.0383926	0.0728721	0.0438217
SY_S27_18	d__Archaea;p__Thermoplasmatota;c__E2;o__DHVEG-1;f__DHVEG-1;g__JAFGPP01;s__	0	0.0516624	0.0754026	0.23227	0.175112	0.00619116	0.0672842	0.20111	0.456022	0.711799	0.0270061	0.090436	0.251982	0.576727	1.33712	1.02279
SY_Inactive_Co175	d__Archaea;p__Thermoplasmatota;c__EX4484-6;o__;f__;g__;s__	0	0.0622383	0.0697086	0.0381145	0.0302576	0	0	0.00597925	0	0	0	0	0.00331212	0	0	0
SY_Active_Co641	d__Archaea;p__Thermoplasmatota;c__EX4484-6;o__;f__;g__;s__	0	0.0116803	0.0124618	0.00729805	0.00644946	0	0.00792394	0.0325115	0.0629798	0.0648608	0.00225921	0.00859908	0.032106	0.0585839	0.0142409	0.00659908
SY_Active_Co276	d__Archaea;p__Thermoplasmatota;c__EX4484-6;o__EX4484-6;f__EX4484-6;g__;s__	0	0	0	0	0	0	0	0.0054514	0.0365481	0.0965007	0	0	0.00565025	0.0316615	0.0671609	0.0632345
SY_S26_33	d__Archaea;p__Thermoplasmatota;c__EX4484-6;o__EX4484-6;f__EX4484-6;g__;s__	0	0	0	0	0	0	0.00335588	0.0155449	0.0327743	0.0137009	0	0.00543374	0.0308241	0.0864876	0.00787446	0.00373838
SY_Active_Co441	d__Archaea;p__Thermoplasmatota;c__EX4484-6;o__EX4484-6;f__EX4484-6;g__;s__	0	0	0	0	0	0	0.00897371	0.0174675	0.031325	0.00713989	0	0.00548405	0.0230761	0.0385841	0.0023908	0
SY_S20_22	d__Archaea;p__Thermoplasmatota;c__EX4484-6;o__EX4484-6;f__EX4484-6;g__;s__	0	0	0	0	0	0.0088116	0.0633275	0.12639	0.0420119	0.0102705	0.0165096	0.0413413	0.0686245	0.027887	0.00344145	0
SY_Inactive_Co81	d__Archaea;p__Thermoplasmatota;c__Thermoplasmata;o__;f__;g__;s__	0	0.0772686	0.0654141	0.0385537	0.0266963	0	0	0	0	0	0	0	0	0	0	0
SY_S15_32	d__Archaea;p__Thermoplasmatota;c__Thermoplasmata;o__;f__;g__;s__	0	0.159456	0.190602	0.102206	0.0726571	0	0	0	0	0	0	0	0	0	0	0
SY_Inactive_Co121	d__Archaea;p__Thermoplasmatota;c__Thermoplasmata;o__;f__;g__;s__	0	0.0399865	0.0779332	0.0935444	0.0328403	0	0	0	0	0	0	0	0	0	0	0
SY_Inactive_Co39	d__Archaea;p__Thermoplasmatota;c__Thermoplasmata;o__;f__;g__;s__	0	0.122414	0.108465	0.0676582	0.0373511	0	0	0	0	0	0	0	0	0	0	0
SY_S15_6	d__Archaea;p__Thermoplasmatota;c__Thermoplasmata;o__;f__;g__;s__	0	0.0265654	0.197721	0.170077	0.154636	0	0.00223554	0.0180739	0.00890829	0	0.00406423	0.0118418	0.0247712	0.0046868	0	0
SY_Inactive_Co60	d__Archaea;p__Thermoplasmatota;c__Thermoplasmata;o__;f__;g__;s__	0	0.040976	0.104519	0.0551891	0.050718	0	0	0.00657931	0	0	0.00452286	0.00848801	0.0095041	0	0	0
SY_Inactive_Co117	d__Archaea;p__Thermoplasmatota;c__Thermoplasmata;o__;f__;g__;s__	0	0.0146146	0.0642858	0.245201	0.299569	0	0	0.0031417	0	0	0	0.00305986	0.0045915	0	0	0
SY_Inactive_Co154	d__Archaea;p__Thermoplasmatota;c__Thermoplasmata;o__DTKX01;f__;g__;s__	0	0.0723423	0.122908	0.067392	0.0230434	0	0	0	0	0	0	0	0	0	0	0
SY_Inactive_Co131	d__Archaea;p__Thermoplasmatota;c__Thermoplasmata;o__RBG-16-68-12;f__;g__;s__	0	0.0666307	0.101278	0.0479967	0.0235692	0	0	0	0	0	0	0	0	0	0	0
SY_S14_13	d__Archaea;p__Thermoplasmatota;c__Thermoplasmata;o__RBG-16-68-12;f__;g__;s__	0	0.245843	0.332148	0.427757	0.588716	0	0	0	0	0	0	0	0	0	0	0
SY_Inactive_Co23	d__Archaea;p__Thermoplasmatota;c__Thermoplasmata;o__RBG-16-68-12;f__SOIM01;g__;s__	0	0.111869	0.0954882	0.0796747	0.0524832	0	0	0	0	0	0	0	0	0	0	0
SY_Inactive_Co38	d__Archaea;p__Thermoplasmatota;c__Thermoplasmata;o__SG8-5;f__SG8-5;g__SG8-5;s__	0	0.0885263	0.100479	0.0532233	0.0257694	0	0	0	0	0	0	0	0	0	0	0
SY_Inactive_Co89	d__Archaea;p__Thermoplasmatota;c__Thermoplasmata;o__SG8-5;f__SG8-5;g__SG8-5;s__	0	0.0269643	0.0461598	0.103915	0.0665125	0	0	0	0	0	0	0	0	0	0	0
SY_Inactive_Co109	d__Archaea;p__Thermoproteota;c__Bathyarchaeia;o__;f__;g__;s__	0	0.0662303	0.0944167	0.0404147	0.0256282	0	0	0	0	0	0	0	0	0	0	0
SY_Inactive_Co47	d__Archaea;p__Thermoproteota;c__Bathyarchaeia;o__B26-1;f__SOJC01;g__;s__	0	0.0208623	0.0385367	0.0995953	0.109579	0	0	0	0	0	0	0	0	0	0	0
SY_Inactive_Co54	d__Archaea;p__Thermoproteota;c__Bathyarchaeia;o__TCS64;f__TCS64;g__;s__	0	0.0772957	0.14057	0.171067	0.274554	0	0	0	0	0	0	0	0	0	0	0
SY_S17_1	d__Archaea;p__Thermoproteota;c__Bathyarchaeia;o__TCS64;f__TCS64;g__;s__	0	0.111841	0.206038	0.514161	1.04911	0	0	0	0	0	0	0	0	0	0	0
SY_S17_10	d__Archaea;p__Thermoproteota;c__Bathyarchaeia;o__TCS64;f__TCS64;g__RBG-16-57-9;s__	0	0.00972791	0.0218818	0.134205	0.437468	0	0	0.00313719	0.00989473	0.0248352	0	0	0.00328218	0.0113405	0.0288016	0.0129856
SY_S16_12	d__Archaea;p__Thermoproteota;c__Bathyarchaeia;o__TCS64;f__TCS64;g__RBG-16-57-9;s__	0	0.127726	0.198777	0.257385	0.2064	0.00254925	0.0125167	0.0326218	0.0108697	0.00410686	0.0271891	0.0480267	0.0407588	0.00689225	0	0
SY_Active_Co661	d__Archaea;p__Thermoproteota;c__Bathyarchaeia;o__TCS64;f__TCS64;g__RBG-16-57-9;s__	0	0.015739	0.0225641	0.0208444	0.0170489	0.0080949	0.0302082	0.0576163	0.0305286	0.00813773	0.0112562	0.0267186	0.0467176	0.0149459	0	0
SY_S13_3	d__Archaea;p__Thermoproteota;c__Nitrososphaeria;o__Nitrososphaerales;f__Nitrosopumilaceae;g__CSP1-1;s__	0.854319	0.173812	0.0843623	0.04087	0.0235014	0.00285937	0.00185925	0	0	0	0	0	0	0	0	0
SY_S13_8	d__Archaea;p__Thermoproteota;c__Nitrososphaeria;o__Nitrososphaerales;f__Nitrosopumilaceae;g__Nitrosopumilus;s__	1.8232	0.206907	0.0822528	0.0177681	0.0092256	0.0033198	0.00278626	0	0	0	0.00438144	0.00381652	0	0	0	0
SY_Active_Co638	d__Bacteria;p__4484-113;c__4484-113;o__4484-113;f__JAFGCY01;g__JAFGCY01;s__	0	0	0	0	0	0	0.00256935	0.00421814	0.0123907	0.0484226	0.00293921	0.00420867	0.00915408	0.0172217	0.036433	0.0190969
SY_Active_Co629	d__Bacteria;p__AABM5-125-24;c__RPQS01;o__RPQS01;f__;g__;s__	0	0	0	0	0	0	0	0.00586401	0.0264715	0.0114076	0.00367572	0.0111991	0.0419441	0.103681	0.0758217	0.0249927
SY_Active_Co434	d__Bacteria;p__Acidobacteriota;c__;o__;f__;g__;s__	0	0.00478679	0.00882431	0	0	0.172911	0.0249601	0.0132756	0.00307637	0	0.0504389	0.0207377	0.0125393	0	0	0
SY_Active_Co611	d__Bacteria;p__Acidobacteriota;c__Aminicenantia;o__Aminicenantales;f__Aminicenantaceae;g__;s__	0	0	0.00902284	0.0232441	0.0165166	0	0	0.00468059	0.0160342	0.035808	0	0.00265329	0.0075335	0.0243888	0.0256654	0.00970975
SY_Inactive_Co64	d__Bacteria;p__Acidobacteriota;c__Aminicenantia;o__Aminicenantales;f__Aminicenantaceae;g__;s__	0	0.0310116	0.0930635	0.10364	0.15943	0	0	0	0	0	0	0	0	0	0	0
SY_Active_Co519	d__Bacteria;p__Acidobacteriota;c__Aminicenantia;o__Aminicenantales;f__Aminicenantaceae;g__;s__	0	0	0.0131433	0.0211792	0.0206894	0.00482115	0.01508	0.0167188	0.0429791	0.065724	0.00244449	0.00589599	0.0148272	0.0414388	0.0215872	0.0138327
SY_Active_Co95	d__Bacteria;p__Acidobacteriota;c__Aminicenantia;o__Aminicenantales;f__Aminicenantaceae;g__;s__	0	0.0134126	0.0702204	0.0157055	0.0144788	0.0511466	0.0579365	0.0772398	0.0522045	0.0287588	0.0765157	0.086561	0.0869609	0.0194671	0.0028668	0
SY_Inactive_Co162	d__Bacteria;p__Acidobacteriota;c__Aminicenantia;o__Aminicenantales;f__Aminicenantaceae;g__SOIA01;s__	0	0.0894207	0.0910234	0.0335502	0.0216419	0	0	0	0	0	0	0	0	0	0	0
SY_S17_16	d__Bacteria;p__Acidobacteriota;c__Aminicenantia;o__Aminicenantales;f__Aminicenantaceae;g__SOIA01;s__	0	0.0917574	0.128213	0.212041	0.292617	0	0	0	0	0	0	0	0	0	0	0
SY_Inactive_Co110	d__Bacteria;p__Acidobacteriota;c__Aminicenantia;o__Aminicenantales;f__Aminicenantaceae;g__SOIA01;s__SOIA01 sp004378665	0	0.154237	0.175039	0.182147	0.309185	0	0	0	0	0	0	0	0	0	0	0
SY_S17_2	d__Bacteria;p__Acidobacteriota;c__Aminicenantia;o__Aminicenantales;f__Aminicenantaceae;g__SOIV01;s__SOIV01 sp004377005	0.00266711	0.356311	0.346018	0.86923	1.31238	0	0	0	0	0	0	0	0	0	0	0
SY_Inactive_Co10	d__Bacteria;p__Acidobacteriota;c__Aminicenantia;o__Aminicenantales;f__Aminicenantaceae;g__WTAW01;s__WTAW01 sp013139435	0	0.0858398	0.220263	0.0799161	0.092892	0.00320724	0.00460858	0.0146769	0.0122812	0.00618058	0.0119151	0.0152409	0.0139844	0.00463863	0	0
SY_Active_Co460	d__Bacteria;p__Acidobacteriota;c__Aminicenantia;o__UBA2199;f__UBA2199;g__;s__	0	0	0	0	0	0.00273218	0.00558906	0.0061424	0.0261364	0.108115	0	0	0.00727605	0.044534	0.0449489	0.0415906
SY_Inactive_Co161	d__Bacteria;p__Acidobacteriota;c__HRBIN11;o__;f__;g__;s__	0	0.0570612	0.130474	0	0	0	0	0	0	0	0	0	0	0	0	0
SY_Active_Co73	d__Bacteria;p__Acidobacteriota;c__Mor1;o__Mor1;f__Mor1;g__JACXWD01;s__	0	0	0	0	0	0.0167064	0.0594825	0.0307192	0.00268111	0	0.0262036	0.0268481	0.0196844	0.00222683	0	0
SY_Inactive_Co63	d__Bacteria;p__Acidobacteriota;c__Mor1;o__SMYD01;f__SMYD01;g__;s__	0.00273559	0.0786008	0.0893628	0.0311752	0.0115001	0	0	0	0	0	0.00307244	0.0027766	0.00246474	0	0	0
SY_Active_Co255	d__Bacteria;p__Acidobacteriota;c__Thermoanaerobaculia;o__Thermoanaerobaculales;f__FEB-10;g__;s__	0	0.00443804	0.0104477	0	0	0.0082297	0.0257846	0.0375724	0.0288595	0.0108804	0.0610759	0.0567684	0.079854	0.01711	0	0
SY_S18_15	d__Bacteria;p__Acidobacteriota;c__Thermoanaerobaculia;o__Thermoanaerobaculales;f__FEB-10;g__JACXWA01;s__	0	0	0	0	0	0.119984	0.145239	0.073265	0.0179032	0.00777011	0.0171412	0.0126939	0.0185512	0.00780625	0	0
SY_Active_Co79	d__Bacteria;p__Acidobacteriota;c__UBA6911;o__JAAYUB01;f__JAAYUB01;g__;s__	0	0.00810296	0.0219409	0.0104091	0.00713856	0.00452151	0.0112948	0.016984	0.00979095	0.00331165	0.0200327	0.0287705	0.0324417	0.00781654	0	0
SY_S13_2	d__Bacteria;p__Acidobacteriota;c__UBA6911;o__RPQK01;f__;g__;s__	0.887803	0.0797799	0.050531	0.00822059	0	0.00194542	0	0	0	0	0	0	0	0	0	0
SY_Inactive_Co111	d__Bacteria;p__Acidobacteriota;c__UBA6911;o__RPQK01;f__;g__;s__	0.00318516	0.0790485	0.0953007	0.0351303	0.0204815	0.00356668	0.00283701	0.00400891	0	0	0.0187836	0.0199079	0.0100537	0	0	0
SY_Inactive_Co15	d__Bacteria;p__Acidobacteriota;c__UBA890;o__;f__;g__;s__	0.00795205	0.111322	0.131218	0.0173465	0	0	0	0	0	0	0	0	0	0	0	0
SY_S23_6	d__Bacteria;p__Actinobacteriota;c__Acidimicrobiia;o__Acidimicrobiales;f__Microtrichaceae;g__;s__	0	0	0	0	0	0.0544735	0.039941	0.0141877	0.00428346	0.00794252	0.365363	0.087326	0.00972518	0.00181899	0	0
SY_Active_Co676	d__Bacteria;p__Actinobacteriota;c__Acidimicrobiia;o__UBA5794;f__UBA11373;g__JAHJML01;s__	0	0	0	0.00710751	0.0121289	0	0.00382994	0.00683666	0.0199014	0.0539178	0.00943296	0.00845264	0.01772	0.0160918	0.0201316	0.0117608
SY_S19_31	d__Bacteria;p__Actinobacteriota;c__Acidimicrobiia;o__UBA5794;f__UBA5794;g__;s__	0	0	0	0	0	0.99805	0.329146	0.145533	0.0349698	0.0292914	0.116666	0.0476418	0.0223857	0.0055108	0	0
SY_Active_Co486	d__Bacteria;p__Actinobacteriota;c__Acidimicrobiia;o__UBA5794;f__UBA5794;g__;s__	0	0	0.00444268	0	0.00563641	0.109238	0.0493401	0.0303469	0.0175929	0.0141172	0.0829642	0.0277006	0.0152525	0.00510882	0	0
SY_Active_Co325	d__Bacteria;p__Actinobacteriota;c__Acidimicrobiia;o__UBA5794;f__UBA5794;g__;s__	0	0	0	0	0	0.0862189	0.0498159	0.0465952	0.0166112	0.0167374	0.0329889	0.0228809	0.0315078	0.00634275	0	0
SY_S23_16	d__Bacteria;p__Actinobacteriota;c__Actinomycetia;o__Nanopelagicales;f__GCA-2699445;g__GCA-2699445;s__	0	0	0	0	0	0.0458875	0.0512192	0.0209749	0.00679263	0.00880069	0.174506	0.0415295	0.00950437	0.00289886	0	0
SY_Active_Co169	d__Bacteria;p__Actinobacteriota;c__Humimicrobiia;o__Humimicrobiales;f__Humimicrobiaceae;g__JADHVM01;s__	0	0	0	0	0	0	0	0.00451721	0.0162285	0.0723698	0.00229063	0.00551526	0.0132358	0.0231409	0.0657127	0.0343291
SY_Active_Co235	d__Bacteria;p__Actinobacteriota;c__Humimicrobiia;o__Humimicrobiales;f__Humimicrobiaceae;g__M55B120;s__	0	0	0	0	0	0	0.00238717	0.00361477	0.00882314	0.0694886	0.00254975	0.00353555	0.00713339	0.0119263	0.0485241	0.0236587
SY_Active_Co542	d__Bacteria;p__Armatimonadota;c__UBA5377;o__UBA5377;f__UBA5352;g__;s__	0	0	0	0	0	0	0	0	0.0105875	0.0693842	0	0.00249064	0.00537817	0.00841007	0.0418747	0.0117528
SY_S28_6	d__Bacteria;p__Atribacterota;c__JS1;o__SB-45;f__34-128;g__34-128;s__	0	0.00405147	0.0111856	0.0217124	0.027221	0.0063235	0.0230246	0.0805339	0.465854	1.40373	0.0182526	0.0658377	0.240846	0.646058	1.57876	0.783849
SY_S20_44	d__Bacteria;p__Atribacterota;c__JS1;o__SB-45;f__34-128;g__34-128;s__	0	0.00634569	0.0174356	0.0332552	0.0405848	0.0128289	0.0442979	0.156242	0.758451	2.23782	0.0313257	0.114719	0.397267	1.03793	2.42215	1.18998
SY_Active_Co374	d__Bacteria;p__Atribacterota;c__JS1;o__SB-45;f__34-128;g__34-128;s__	0	0	0.00487672	0.0100823	0.0116732	0.00248935	0.0073431	0.0220975	0.12598	0.468575	0.00411015	0.0154043	0.0489413	0.140977	0.415502	0.2014
SY_Active_Co444	d__Bacteria;p__Bacteroidota;c__Bacteroidia;o__Bacteroidales;f__B18-G4;g__;s__	0	0.0097115	0.00932329	0	0	0.0460565	0.098992	0.0840188	0.0346863	0.00515005	0.0315427	0.0499611	0.0602935	0.015015	0	0
SY_Active_Co679	d__Bacteria;p__Bacteroidota;c__Bacteroidia;o__Bacteroidales;f__B18-G4;g__B18-G4;s__	0	0	0	0	0	0.002776	0.0151559	0.0273607	0.0715785	0.024612	0	0.00374913	0.0204709	0.0548029	0.00828237	0.00839592
SY_Active_Co709	d__Bacteria;p__Bacteroidota;c__Bacteroidia;o__Bacteroidales;f__B18-G4;g__B18-G4;s__	0	0.00487	0.00365762	0	0	0.0303341	0.0895722	0.146873	0.0945697	0.0125928	0.0139222	0.0291459	0.0618912	0.0423492	0.00301047	0
SY_S21_8	d__Bacteria;p__Bacteroidota;c__Bacteroidia;o__Bacteroidales;f__B18-G4;g__B18-G4;s__	0	0.012888	0.0244582	0.036906	0	0.0139945	0.0887446	0.157755	0.318472	0.107468	0.0129755	0.0363057	0.124366	0.265682	0.0383024	0.0324929
SY_Active_Co121	d__Bacteria;p__Bacteroidota;c__Bacteroidia;o__Bacteroidales;f__B18-G4;g__B18-G4;s__B18-G4 sp003648575	0	0	0	0	0	0.096132	0.0312093	0.00545511	0	0	0.00355686	0.00326242	0	0	0	0
SY_Active_Co248	d__Bacteria;p__Bacteroidota;c__Bacteroidia;o__Bacteroidales;f__B39-G9;g__B39-G9;s__	0	0	0	0	0	0	0	0	0.012296	0.0226718	0	0	0	0.0271103	0.0536428	0.0386281
SY_Active_Co354	d__Bacteria;p__Bacteroidota;c__Bacteroidia;o__Bacteroidales;f__CAIXZF01;g__JAGONC01;s__	0	0	0	0	0	0.0303136	0.0458008	0.0239692	0.00902447	0	0.00981986	0.0164173	0.0182284	0.00421922	0	0
SY_S28_28	d__Bacteria;p__Bacteroidota;c__Bacteroidia;o__Bacteroidales;f__CAIXZF01;g__JAGONC01;s__	0	0	0.00407583	0.00990176	0	0.00417655	0.0119155	0.0181775	0.0983802	0.073759	0	0.00326023	0.0110681	0.10221	0.108047	0.118917
SY_S19_32	d__Bacteria;p__Bacteroidota;c__Bacteroidia;o__Bacteroidales;f__F082;g__JAADID01;s__	0	0	0	0	0	0.230926	0.717247	0.411382	0.0232211	0.00286436	0.0374883	0.0360388	0.0180702	0	0	0
SY_S19_20	d__Bacteria;p__Bacteroidota;c__Bacteroidia;o__Bacteroidales;f__F082;g__JAADID01;s__	0	0	0	0	0	0.401648	1.12592	0.957034	0.309983	0.118201	0.0967096	0.143289	0.275963	0.227022	0	0
SY_S19_34	d__Bacteria;p__Bacteroidota;c__Bacteroidia;o__Bacteroidales;f__F082;g__JAADID01;s__	0	0	0	0	0	0.182937	0.33956	0.187054	0.0130956	0	0.0262339	0.0226729	0.011133	0	0	0
SY_S19_14	d__Bacteria;p__Bacteroidota;c__Bacteroidia;o__Bacteroidales;f__F082;g__JAADID01;s__	0	0	0	0	0	0.710465	2.16957	1.16139	0.0686079	0.0115493	0.0693466	0.0576653	0.0237569	0	0	0
SY_Active_Co570	d__Bacteria;p__Bacteroidota;c__Bacteroidia;o__Bacteroidales;f__F082;g__UBA4459;s__	0	0	0	0	0	0.245227	0.149597	0.0713761	0.015774	0.00507468	0.0293184	0.0352217	0.0250459	0.00477349	0	0
SY_Active_Co47	d__Bacteria;p__Bacteroidota;c__Bacteroidia;o__Bacteroidales;f__GCA-2711565;g__JADFUO01;s__	0	0	0	0.0229411	0.0176772	0	0	0.00394314	0.0153517	0.0470226	0	0	0.00451436	0.0408336	0.0984726	0.0831739
SY_Active_Co54	d__Bacteria;p__Bacteroidota;c__Bacteroidia;o__Bacteroidales;f__GCA-2748055;g__GCA-2748055;s__	0	0	0	0	0	0.00422133	0.0316855	0.020532	0.0660767	0.00915828	0.00535429	0.0137651	0.0430094	0.0401239	0.00252662	0
SY_S19_6	d__Bacteria;p__Bacteroidota;c__Bacteroidia;o__Bacteroidales;f__GCA-2748055;g__GCA-2748055;s__	0	0	0	0	0	0.179237	0.249327	0.154132	0.0885247	0.0524687	0.100079	0.113894	0.12249	0.0643928	0.00645654	0
SY_Active_Co367	d__Bacteria;p__Bacteroidota;c__Bacteroidia;o__Bacteroidales;f__GCA-2748055;g__GCA-2748055;s__GCA-2748055 sp003648635	0	0	0.00423769	0	0	0.13921	0.135529	0.0518377	0.0156174	0.00881349	0.0593506	0.0469807	0.0226106	0.00889055	0	0
SY_Active_Co559	d__Bacteria;p__Bacteroidota;c__Bacteroidia;o__Bacteroidales;f__GCA-2748055;g__M55B112;s__	0	0	0	0	0	0.00409119	0.0526925	0.0256602	0.0465062	0.00595666	0.00254435	0.00712343	0.0165564	0.0133178	0	0
SY_Active_Co208	d__Bacteria;p__Bacteroidota;c__Bacteroidia;o__Bacteroidales;f__JAADGE01;g__;s__	0	0	0	0	0	0.0248944	0.0693147	0.0215666	0.00345862	0	0.0145059	0.0180123	0.0112358	0.0019024	0	0
SY_Active_Co110	d__Bacteria;p__Bacteroidota;c__Bacteroidia;o__Bacteroidales;f__JAADJA01;g__JAADJA01;s__	0	0	0	0	0	0	0.00395354	0.00809045	0.0209894	0.0277874	0	0	0.00932259	0.036438	0.0228571	0.0238477
SY_Active_Co281	d__Bacteria;p__Bacteroidota;c__Bacteroidia;o__Bacteroidales;f__JAADJA01;g__JAADJA01;s__	0	0.0282504	0.0274041	0.0230127	0.0122532	0.00366474	0.0185846	0.0472998	0.0609213	0.0199074	0.00560584	0.0177268	0.0425246	0.0310256	0.0046473	0.00407814
SY_Active_Co253	d__Bacteria;p__Bacteroidota;c__Bacteroidia;o__Bacteroidales;f__JAGOPY01;g__;s__	0	0.0100906	0.0198243	0.0153106	0	0.00746589	0.0244695	0.0420198	0.0403409	0.00763527	0.0117523	0.0276428	0.055398	0.0299683	0.00347435	0.00240172
SY_Active_Co93	d__Bacteria;p__Bacteroidota;c__Bacteroidia;o__Bacteroidales;f__Prolixibacteraceae;g__Draconibacterium;s__	0	0	0	0	0	0.00709031	0.0237812	0.0369286	0.0196876	0	0.00869013	0.0229328	0.0468864	0.00735763	0	0
SY_Inactive_Co98	d__Bacteria;p__Bacteroidota;c__Bacteroidia;o__Bacteroidales;f__SM23-62;g__SM23-62;s__	0	0.0721886	0.141841	0.0492953	0.045903	0.0156022	0.0264128	0.0326801	0.0187587	0.00734159	0.0536937	0.0460164	0.0352834	0.00957361	0	0
SY_Inactive_Co24	d__Bacteria;p__Bacteroidota;c__Bacteroidia;o__Bacteroidales;f__SM23-62;g__SM23-62;s__	0	0.0278739	0.0647448	0.0898765	0.0702258	0	0.00605314	0.00535955	0.00817728	0.00419244	0	0	0.00491827	0.00778605	0.00278667	0.00325258
SY_S23_13	d__Bacteria;p__Bacteroidota;c__Bacteroidia;o__Bacteroidales;f__SZUA-534;g__JAEINW01;s__	0	0	0	0	0	0.0220468	0.00413558	0	0	0	0.19161	0.0586602	0.00320975	0	0	0
SY_Active_Co621	d__Bacteria;p__Bacteroidota;c__Bacteroidia;o__Bacteroidales;f__UBA12481;g__JABHCC01;s__	0	0	0	0	0	0	0.00783136	0.0157892	0.0283109	0.0104388	0	0.00614558	0.0205572	0.0291822	0.00419679	0.00290432
SY_S19_35	d__Bacteria;p__Bacteroidota;c__Bacteroidia;o__Bacteroidales;f__VadinHA17;g__;s__	0	0	0	0	0	0.147397	0.218181	0.0916922	0.00815445	0	0.0299687	0.0355293	0.0199602	0	0	0
SY_Inactive_Co12	d__Bacteria;p__Bacteroidota;c__Bacteroidia;o__Bacteroidales;f__VadinHA17;g__;s__	0	0.0719023	0.0812318	0.0553164	0.0617629	0	0	0	0	0	0	0	0	0	0	0
SY_Active_Co38	d__Bacteria;p__Bacteroidota;c__Bacteroidia;o__Bacteroidales;f__VadinHA17;g__;s__	0	0.0272541	0.0541441	0.0553777	0.0422099	0.00381989	0.00869474	0.0234107	0.0150405	0.00642272	0.0226346	0.0338195	0.0391523	0.0103297	0	0
SY_S22_15	d__Bacteria;p__Bacteroidota;c__Bacteroidia;o__Bacteroidales;f__VadinHA17;g__JADFUQ01;s__	0	0.00437386	0.00377621	0.00772431	0.00949524	0	0.00734027	0.0197811	0.159804	0.620475	0	0.00865341	0.0284463	0.241774	0.866589	0.540949
SY_Active_Co678	d__Bacteria;p__Bacteroidota;c__Bacteroidia;o__Flavobacteriales;f__;g__;s__	0	0	0	0	0	0.03678	0.035241	0.00477128	0	0	0.0436051	0.0302494	0.00510915	0	0	0
SY_Active_Co685	d__Bacteria;p__Bacteroidota;c__Bacteroidia;o__Flavobacteriales;f__Flavobacteriaceae;g__GCA-002733185;s__	0	0	0	0	0	0.11929	0.0377809	0.00674856	0.00384422	0	0.0564577	0.0320034	0.0025164	0	0	0
SY_Active_Co362	d__Bacteria;p__Bacteroidota;c__Bacteroidia;o__Flavobacteriales;f__Flavobacteriaceae;g__QNYL01;s__	0	0	0	0	0	0.015812	0.00742122	0	0	0	0.23047	0.142566	0.00437483	0	0	0
SY_Active_Co603	d__Bacteria;p__Bacteroidota;c__Bacteroidia;o__Flavobacteriales;f__Flavobacteriaceae;g__QNYL01;s__	0	0	0	0	0	0.071829	0.033325	0.0190648	0.0168844	0.0142186	0.221664	0.115638	0.0181001	0.00683297	0	0
SY_S18_6	d__Bacteria;p__Bacteroidota;c__Bacteroidia;o__Flavobacteriales;f__Flavobacteriaceae;g__QNYL01;s__	0	0	0	0	0	0.257198	0.0742426	0.0179886	0.00661186	0.00242743	0.0588564	0.042797	0.00358182	0	0	0
SY_S19_46	d__Bacteria;p__Bacteroidota;c__Ignavibacteria;o__Ignavibacteriales;f__Ignavibacteriaceae;g__;s__	0	0.060547	0.0721578	0.0617554	0.00619223	0.07476	0.159755	0.225342	0.111087	0.0158117	0.0771679	0.159974	0.242941	0.0655975	0.00506696	0
SY_Inactive_Co92	d__Bacteria;p__Bacteroidota;c__Ignavibacteria;o__Ignavibacteriales;f__Ignavibacteriaceae;g__BMS3ABIN03;s__	0	0.116902	0.132692	0.108331	0.00916289	0.0202162	0.0390817	0.0632719	0.0305509	0.00425755	0.0234992	0.0477691	0.0702573	0.0182228	0	0
SY_Inactive_Co178	d__Bacteria;p__Bipolaricaulota;c__Bipolaricaulia;o__UBA7950;f__UBA9294;g__;s__	0	0.00396084	0.0180029	0.0667249	0.142761	0.00256235	0.0231568	0.0949305	0.293636	0.324105	0.0124469	0.0360262	0.153798	0.302875	0.261105	0.223384
SY_S19_39	d__Bacteria;p__Bipolaricaulota;c__Bipolaricaulia;o__UBA7950;f__UBA9294;g__M55B144;s__	0	0	0	0.00608323	0.0128314	0.0199023	0.150376	0.211959	0.342839	0.204445	0.0189056	0.0424223	0.131619	0.188964	0.179363	0.169273
SY_Active_Co240	d__Bacteria;p__Bipolaricaulota;c__Bipolaricaulia;o__UBA7950;f__UBA9294;g__UBA9294;s__	0	0	0	0	0	0	0	0.00371495	0.0134471	0.0345584	0	0	0.00895135	0.0178168	0.0404243	0.0220681
SY_S22_20	d__Bacteria;p__Caldisericota;c__Caldisericia;o__Caldisericales;f__Caldisericaceae;g__UBA646;s__	0	0	0	0	0	0	0	0.0115129	0.056248	0.225521	0	0	0.0154364	0.0717808	0.224437	0.134623
SY_Inactive_Co165	d__Bacteria;p__Calditrichota;c__Calditrichia;o__;f__;g__;s__	0	0.0994656	0.100671	0.133763	0.0701093	0	0.0088633	0.0094993	0.00685792	0	0.00636243	0.0114816	0.0121766	0.0069028	0	0
SY_Active_Co37	d__Bacteria;p__Calditrichota;c__Calditrichia;o__;f__;g__;s__	0	0.0321266	0.0335088	0.0497916	0.0463032	0	0.0100396	0.0300225	0.0249127	0.0054833	0.0139383	0.0294357	0.0534097	0.0225363	0	0
SY_Active_Co76	d__Bacteria;p__Calditrichota;c__Calditrichia;o__Calditrichales;f__Calditrichaceae;g__;s__	0	0	0	0	0	0.00651118	0.0149138	0.0147025	0.0192289	0.0109161	0	0.00519847	0.0207586	0.0718032	0.00680106	0.0101902
SY_Inactive_Co100	d__Bacteria;p__Calditrichota;c__Calditrichia;o__RBG-13-44-9;f__RBG-13-44-9;g__;s__	0	0.124438	0.152527	0.185102	0.0795856	0	0	0	0	0	0	0.00393763	0.00506861	0	0	0
SY_S18_12	d__Bacteria;p__Campylobacterota;c__Campylobacteria;o__Campylobacterales;f__Arcobacteraceae;g__;s__	0	0	0	0	0	3.13202	0.0192478	0	0	0	0.00478675	0	0	0	0	0
SY_S25_31	d__Bacteria;p__Campylobacterota;c__Campylobacteria;o__Campylobacterales;f__Sulfurimonadaceae;g__S145-25;s__	0	0.017341	0.0160256	0.0144521	0	0.00771989	0.0705323	0.0835875	0.0703937	0.00761959	0.0280974	0.0882083	0.14539	0.0366238	0.00387082	0
SY_S16_18	d__Bacteria;p__Campylobacterota;c__Campylobacteria;o__Campylobacterales;f__Sulfurimonadaceae;g__S145-25;s__	0	0.21701	0.207471	0.26142	0.131954	0	0.00645907	0.00674167	0.00524878	0	0	0.00780135	0.0103855	0.00290714	0	0
SY_Active_Co712	d__Bacteria;p__Campylobacterota;c__Campylobacteria;o__Campylobacterales;f__Sulfurimonadaceae;g__Sulfurimonas;s__	0	0	0	0	0	0.00262232	0.0207255	0.0144191	0.0104923	0.00283609	0.0167622	0.0539079	0.0801659	0.0148483	0	0
SY_S15_41	d__Bacteria;p__Campylobacterota;c__Campylobacteria;o__Campylobacterales;f__Sulfurovaceae;g__Sulfurovum;s__	0	0.436309	0.716646	0.144236	0.0506479	0.0303678	0.0621063	0.0773584	0.0793307	0.030343	0.0900923	0.179572	0.224413	0.0721259	0.00588846	0
SY_Active_Co636	d__Bacteria;p__Campylobacterota;c__Campylobacteria;o__Campylobacterales;f__Sulfurovaceae;g__Sulfurovum;s__	0	0	0	0	0	0.00366155	0.0119069	0.00834416	0.0407454	0.0337232	0.00492917	0.0125822	0.0308595	0.0698734	0.00674499	0
SY_S20_38	d__Bacteria;p__Campylobacterota;c__Campylobacteria;o__Campylobacterales;f__Sulfurovaceae;g__Sulfurovum;s__	0	0.038929	0.0646999	0.0289091	0.0132013	0.0827468	0.173271	0.220945	0.16629	0.0585236	0.159482	0.285563	0.3781	0.11273	0.00977017	0
SY_S15_15	d__Bacteria;p__Campylobacterota;c__Campylobacteria;o__Campylobacterales;f__Sulfurovaceae;g__Sulfurovum;s__	0	0.087781	0.187957	0.0241216	0.016554	0.00818121	0.0123239	0.0108829	0.0102394	0.00478586	0.0134419	0.0235688	0.0252015	0.00780822	0	0
SY_S28_22	d__Bacteria;p__Campylobacterota;c__Desulfurellia;o__;f__;g__;s__	0	0	0	0	0	0	0	0.0169671	0.0445917	0.114426	0	0	0.0200116	0.0975611	0.190224	0.20413
SY_Active_Co336	d__Bacteria;p__Chloroflexota;c__Anaerolineae;o__Anaerolineales;f__Anaerolineaceae;g__;s__	0	0	0	0	0	0	0.00425831	0.00719023	0.0355738	0.0890569	0.00332406	0.00644107	0.0145319	0.0489584	0.0550843	0.0424516
SY_Inactive_Co34	d__Bacteria;p__Chloroflexota;c__Anaerolineae;o__Anaerolineales;f__E44-bin32;g__;s__	0	0.0202441	0.0625252	0.0819142	0.165422	0	0	0	0	0	0	0	0	0	0	0
SY_S15_30	d__Bacteria;p__Chloroflexota;c__Anaerolineae;o__Anaerolineales;f__E44-bin32;g__E44-bin32;s__	0.00265945	0.097534	0.207189	0.0520823	0.0357117	0	0	0	0	0	0	0	0	0	0	0
SY_S26_24	d__Bacteria;p__Chloroflexota;c__Anaerolineae;o__Anaerolineales;f__E44-bin32;g__E44-bin32;s__	0	0.0770479	0.180233	0.0718655	0.0815341	0.0680748	0.137793	0.216631	0.18014	0.180327	0.244858	0.188779	0.24273	0.0880052	0.032768	0.0175622
SY_Inactive_Co83	d__Bacteria;p__Chloroflexota;c__Anaerolineae;o__Anaerolineales;f__UBA11858;g__B10-G9;s__	0	0.0331569	0.0786393	0.0483507	0.107269	0.00454738	0.0124478	0.034619	0.0472326	0.0269573	0.0347129	0.0399882	0.044924	0.0320668	0.00491835	0.002102
SY_Active_Co241	d__Bacteria;p__Chloroflexota;c__Anaerolineae;o__Anaerolineales;f__UBA11858;g__UBA11858;s__	0	0.0506962	0.0550572	0.0295006	0.0206725	0.017363	0.0281215	0.0420239	0.022852	0.0112607	0.0265459	0.034913	0.0499973	0.0116068	0	0
SY_Inactive_Co167	d__Bacteria;p__Chloroflexota;c__Anaerolineae;o__Anaerolineales;f__UBA4823;g__9FT-COMBO-55-16;s__	0.00303938	0.120941	0.114817	0.08215	0.0170004	0	0	0	0	0	0	0	0	0	0	0
SY_Inactive_Co107	d__Bacteria;p__Chloroflexota;c__Anaerolineae;o__Anaerolineales;f__UBA4823;g__9FT-COMBO-55-16;s__	0	0.16156	0.260095	0.193785	0.19811	0.00487502	0.00494579	0.00727676	0.00497681	0.00460965	0.00841431	0.00978505	0.0118277	0.00342905	0	0
SY_Inactive_Co82	d__Bacteria;p__Chloroflexota;c__Anaerolineae;o__Anaerolineales;f__UBA4823;g__DSPF01;s__	0.00302604	0.189746	0.183979	0.0785167	0.0537967	0	0	0	0	0	0	0	0	0	0	0
SY_Inactive_Co58	d__Bacteria;p__Chloroflexota;c__Anaerolineae;o__Anaerolineales;f__UBA4823;g__DSPF01;s__	0	0.0833189	0.169261	0.279109	0.367118	0.0132185	0.0110637	0.0228945	0.0156701	0.0160641	0.0283896	0.0346647	0.045773	0.0126457	0	0
SY_Inactive_Co44	d__Bacteria;p__Chloroflexota;c__Anaerolineae;o__Anaerolineales;f__UBA4823;g__DSWF01;s__	0.00381531	0.265603	0.379867	0.444483	0.274527	0	0	0.00764457	0	0	0.010065	0.0129329	0.0147431	0.00355784	0	0
SY_Active_Co532	d__Bacteria;p__Chloroflexota;c__Anaerolineae;o__B4-G1;f__B4-G1;g__BS750m-G37;s__	0	0	0	0.0153028	0.0497921	0	0	0.00339714	0.00981256	0.0259002	0	0.00432326	0.012185	0.0289819	0.029101	0.0201597
SY_Active_Co375	d__Bacteria;p__Chloroflexota;c__Anaerolineae;o__B4-G1;f__B4-G1;g__BS750m-G37;s__	0	0	0	0	0	0	0.0024094	0.005563	0.0249488	0.133603	0	0	0.0110536	0.0405752	0.0629655	0.0823328
SY_S27_23	d__Bacteria;p__Chloroflexota;c__Anaerolineae;o__B4-G1;f__B4-G1;g__BS750m-G37;s__	0	0	0	0.0112432	0.025064	0	0.030849	0.0394847	0.130089	0.519184	0.0127277	0.0291052	0.11964	0.36318	0.55995	0.453867
SY_S16_22	d__Bacteria;p__Chloroflexota;c__Anaerolineae;o__B4-G1;f__B4-G1;g__BS750m-G37;s__	0	0.0189198	0.0353813	0.312287	0.691918	0	0.0118418	0.0210097	0.0599773	0.11863	0.00538381	0.0117978	0.0324249	0.0658031	0.0727263	0.0869758
SY_Active_Co352	d__Bacteria;p__Chloroflexota;c__Anaerolineae;o__Caldilineales;f__Caldilineaceae;g__;s__	0	0	0	0	0	0.0297219	0.0903936	0.0201742	0	0	0.0264757	0.0116463	0.00225252	0	0	0
SY_S20_18	d__Bacteria;p__Chloroflexota;c__Anaerolineae;o__Promineofilales;f__Promineofilaceae;g__JAACFF01;s__	0	0.0286472	0.0335312	0.0216917	0	0.263177	0.528288	0.394485	0.0971311	0.0440254	0.0924929	0.115189	0.153691	0.0335557	0.0197562	0
SY_Active_Co491	d__Bacteria;p__Chloroflexota;c__Anaerolineae;o__Promineofilales;f__UBA4811;g__GLR113;s__GLR113 sp013139935	0	0	0.00875629	0.0164173	0.0333175	0	0.00269184	0.00951592	0.0317897	0.0282103	0.0112802	0.0204037	0.0321606	0.0272685	0.00401279	0
SY_Inactive_Co93	d__Bacteria;p__Chloroflexota;c__Anaerolineae;o__UBA2200;f__UBA2200;g__;s__	0	0.0317518	0.0878595	0.0397488	0.0513521	0	0	0.00497475	0.00394748	0.00284397	0.00741328	0.00785069	0.00535483	0.0023409	0	0
SY_Inactive_Co76	d__Bacteria;p__Chloroflexota;c__Anaerolineae;o__UBA3071;f__UBA3071;g__UBA3071;s__	0	0.00644809	0.0187302	0.0734785	0.221929	0	0	0.00355777	0.00851269	0.019834	0.00260876	0.00345217	0.00777816	0.0114029	0.015686	0.00830221
SY_Active_Co204	d__Bacteria;p__Chloroflexota;c__Anaerolineae;o__VGOG01;f__VGOG01;g__VGOG01;s__	0	0.00381112	0.00555679	0.0152847	0.0247158	0	0	0	0.00719749	0.0165003	0	0.00287981	0.0113642	0.0359519	0.0501023	0.0278351
SY_Inactive_Co88	d__Bacteria;p__Chloroflexota;c__Dehalococcoidia;o__Dehalococcoidales;f__;g__;s__	0.0033226	0.117899	0.133402	0.0614645	0.0462568	0	0	0	0	0	0	0	0	0	0	0
SY_Inactive_Co170	d__Bacteria;p__Chloroflexota;c__Dehalococcoidia;o__Dehalococcoidales;f__;g__;s__	0	0.0706857	0.104885	0.0927137	0.111979	0	0.00706837	0.0126713	0.00608018	0	0.00391703	0.0101282	0.0088456	0.00336998	0	0
SY_S15_31	d__Bacteria;p__Chloroflexota;c__Dehalococcoidia;o__Dehalococcoidales;f__Fen-1064;g__DUES01;s__	0	0.235003	0.399638	0.281586	0.263995	0	0.00371138	0.010922	0.00468939	0	0	0.00311619	0.00628824	0.00302104	0	0
SY_Inactive_Co74	d__Bacteria;p__Chloroflexota;c__Dehalococcoidia;o__Dehalococcoidales;f__Fen-1064;g__W589;s__	0	0.0737031	0.081967	0.0394185	0.0192004	0	0	0	0	0	0	0	0	0	0	0
SY_S14_7	d__Bacteria;p__Chloroflexota;c__Dehalococcoidia;o__Dehalococcoidales;f__RBG-16-60-22;g__E44-bin89;s__	0	0.25608	0.307171	0.372604	0.367286	0	0	0.00420575	0	0	0	0.00310081	0.00374375	0	0	0
SY_S15_1	d__Bacteria;p__Chloroflexota;c__Dehalococcoidia;o__Dehalococcoidales;f__RBG-16-60-22;g__E44-bin89;s__	0	0.154744	0.26537	0.292297	0.309504	0	0	0	0	0	0	0	0.00203395	0.00159751	0	0
SY_S21_17	d__Bacteria;p__Chloroflexota;c__Dehalococcoidia;o__Dehalococcoidales;f__SOJS01;g__;s__	0	0	0	0	0.0481	0	0.00389032	0.0242107	0.238199	1.30123	0	0.00843605	0.0447456	0.28284	2.16426	1.10217
SY_Inactive_Co146	d__Bacteria;p__Chloroflexota;c__Dehalococcoidia;o__Dehalococcoidales;f__SURF-40;g__SURF-40;s__	0	0.00852486	0.0176821	0.134314	0.156744	0	0	0.00369233	0.00295166	0.00668763	0	0	0.0043832	0.00374482	0.00727683	0.00476512
SY_S14_14	d__Bacteria;p__Chloroflexota;c__Dehalococcoidia;o__Dehalococcoidales;f__UBA5760;g__UBA5760;s__	0	0.377773	0.527612	0.563775	0.64187	0.00271458	0.0164723	0.0392139	0.027495	0.0268998	0.00805007	0.0176157	0.0278169	0.025973	0.0312604	0.0226392
SY_Inactive_Co108	d__Bacteria;p__Chloroflexota;c__Dehalococcoidia;o__E44-bin15;f__E44-bin15;g__;s__	0	0.00668078	0.0275301	0.170467	0.309412	0	0	0	0	0	0	0	0	0	0.00245745	0
SY_Inactive_Co69	d__Bacteria;p__Chloroflexota;c__Dehalococcoidia;o__E44-bin15;f__E44-bin15;g__;s__	0	0.011761	0.0261595	0.136961	0.181241	0	0	0	0	0	0	0	0	0	0	0
SY_S18_7	d__Bacteria;p__Chloroflexota;c__Dehalococcoidia;o__E44-bin15;f__E44-bin15;g__JAAXQM01;s__	0	0.0602557	0.110172	0.0696867	0.0974431	0.191842	0.447233	0.349006	0.193923	0.100116	0.036597	0.0475794	0.114726	0.118208	0	0
SY_S27_14	d__Bacteria;p__Chloroflexota;c__Dehalococcoidia;o__GIF9;f__;g__;s__	0	0	0	0	0	0	0	0	0.011918	0.136847	0	0	0.00380541	0.0237435	0.276957	0.158075
SY_S27_22	d__Bacteria;p__Chloroflexota;c__Dehalococcoidia;o__GIF9;f__AB-539-J10;g__;s__	0	0	0	0	0	0	0	0.00448901	0.0269247	0.111924	0	0	0.00848546	0.0518733	0.181814	0.134155
SY_Active_Co96	d__Bacteria;p__Chloroflexota;c__Dehalococcoidia;o__GIF9;f__AB-539-J10;g__;s__	0	0.0155406	0.0231676	0.0740565	0.121746	0.00542051	0.0359817	0.103114	0.101697	0.0552746	0.0133504	0.0470953	0.122185	0.115478	0.0565314	0.0532269
SY_Active_Co463	d__Bacteria;p__Chloroflexota;c__Dehalococcoidia;o__GIF9;f__AB-539-J10;g__;s__	0	0	0.00948559	0.0307169	0.0463847	0	0.00728636	0.0390272	0.031027	0.0217782	0	0.0084412	0.0180425	0.0220558	0.0162499	0.00982984
SY_S15_39	d__Bacteria;p__Chloroflexota;c__Dehalococcoidia;o__GIF9;f__AB-539-J10;g__B68-G16;s__	0	0.218665	0.346708	0.617331	0.990689	0	0	0	0	0	0	0	0	0	0	0
SY_Inactive_Co18	d__Bacteria;p__Chloroflexota;c__Dehalococcoidia;o__GIF9;f__AB-539-J10;g__CG2-30-46-19;s__	0	0.0224958	0.0790063	0.295486	0.625775	0	0	0	0	0	0	0	0	0	0	0
SY_Inactive_Co95	d__Bacteria;p__Chloroflexota;c__Dehalococcoidia;o__GIF9;f__AB-539-J10;g__E29-bin54;s__E29-bin54 sp004376695	0	0.120152	0.247081	0.500855	1.07395	0	0	0	0	0	0	0	0	0	0	0
SY_Inactive_Co156	d__Bacteria;p__Chloroflexota;c__Dehalococcoidia;o__GIF9;f__AB-539-J10;g__E29-bin73;s__E29-bin73 sp004375885	0	0.179	0.46809	0.731257	1.45061	0	0	0	0	0	0	0	0	0	0	0
SY_Inactive_Co157	d__Bacteria;p__Chloroflexota;c__Dehalococcoidia;o__GIF9;f__AB-539-J10;g__E44-bin10;s__	0	0.0895751	0.141761	0.494456	0.796782	0	0	0.102245	0.107087	0.0599652	0	0.0294667	0.104971	0.0949161	0.0430744	0
SY_Active_Co63	d__Bacteria;p__Chloroflexota;c__Dehalococcoidia;o__GIF9;f__AB-539-J10;g__JADFUX01;s__JADFUX01 sp015222255	0	0	0	0.0163659	0.067343	0	0	0.00510682	0.0131831	0.0275989	0	0.00342672	0.00894076	0.0191061	0.0351122	0.020195
SY_S16_1	d__Bacteria;p__Chloroflexota;c__Dehalococcoidia;o__GIF9;f__AB-539-J10;g__JADFUZ01;s__	0	0.0172217	0.0520284	0.299335	0.683733	0	0	0	0	0	0	0	0	0	0	0
SY_Active_Co236	d__Bacteria;p__Chloroflexota;c__Dehalococcoidia;o__GIF9;f__UBA5620;g__QYPU01;s__	0	0	0	0.0219784	0.0368419	0	0	0	0.00661847	0.0337551	0	0	0.00253532	0.0087458	0.0550448	0.0268686
SY_Inactive_Co153	d__Bacteria;p__Chloroflexota;c__Dehalococcoidia;o__SM23-28-2;f__SM23-28-2;g__SM23-28-2;s__	0	0.0117882	0.0636078	0.0722166	0.178078	0	0	0	0	0	0	0	0	0	0	0
SY_Inactive_Co16	d__Bacteria;p__Chloroflexota;c__Dehalococcoidia;o__SZUA-161;f__SZUA-161;g__SZUA-161;s__	0	0.238507	0.551185	0.667793	0.834106	0.0123204	0.142505	0.635832	0.133009	0.0143261	0.0308764	0.0836405	0.113647	0.0234661	0.00217121	0
SY_S15_24	d__Bacteria;p__Chloroflexota;c__Dehalococcoidia;o__SZUA-161;f__SZUA-161;g__SZUA-161;s__	0.00361724	0.224886	0.352317	0.112802	0.0463346	0	0	0	0	0	0	0	0	0	0	0
SY_Inactive_Co164	d__Bacteria;p__Chloroflexota;c__Dehalococcoidia;o__UBA3495;f__;g__;s__	0	0.0619561	0.090125	0.127144	0.132979	0	0	0	0	0	0	0	0	0	0	0
SY_Active_Co52	d__Bacteria;p__Cloacimonadota;c__Cloacimonadia;o__Cloacimonadales;f__TCS61;g__;s__	0	0.0139119	0.0131005	0.0373605	0.0196115	0	0.0050786	0.024368	0.0544618	0.0271757	0	0.0094633	0.0389332	0.109957	0.0740496	0.0432903
SY_Active_Co229	d__Bacteria;p__Cloacimonadota;c__Cloacimonadia;o__Cloacimonadales;f__TCS61;g__JABIME01;s__	0	0	0	0	0	0.00892345	0.0231246	0.0206082	0.0329417	0.0121018	0.00615923	0.0170886	0.0389102	0.0539824	0.00960958	0.00608718
SY_Active_Co89	d__Bacteria;p__Cloacimonadota;c__Cloacimonadia;o__Cloacimonadales;f__TCS61;g__JACNIV01;s__	0	0.0103295	0.0116095	0.0228823	0.0165865	0	0.00657794	0.0183129	0.0599051	0.0315973	0	0.0054764	0.0218957	0.0891636	0.0209364	0.0131056
SY_S22_16	d__Bacteria;p__Cloacimonadota;c__Cloacimonadia;o__Cloacimonadales;f__TCS61;g__JACNIV01;s__	0	0	0.00372079	0.00661474	0	0	0.00237544	0.0161406	0.177706	0.247814	0	0.00496207	0.0258353	0.251628	0.409629	0.202493
SY_Active_Co561	d__Bacteria;p__Cloacimonadota;c__Cloacimonadia;o__Cloacimonadales;f__TCS61;g__JACNIV01;s__	0	0	0	0	0	0	0	0	0.0150014	0.0456529	0	0	0.00558544	0.0369095	0.0495927	0.0513869
SY_Inactive_Co13	d__Bacteria;p__Cloacimonadota;c__Cloacimonadia;o__Cloacimonadales;f__TCS61;g__JACNIV01;s__	0	0.0547984	0.0587258	0.0982767	0.0465331	0	0	0.0045689	0.0161325	0.00881105	0	0	0.00669603	0.026524	0.0103055	0.00614169
SY_Active_Co606	d__Bacteria;p__Cloacimonadota;c__Cloacimonadia;o__JGIOTU-2;f__JGIOTU-2;g__JGIOTU-2;s__	0	0	0	0	0	0	0	0	0.0124279	0.0281876	0	0	0.00759775	0.0221763	0.0652268	0.0652879
SY_Active_Co274	d__Bacteria;p__Dependentiae;c__Babeliae;o__Babeliales;f__GWF2-32-72;g__;s__	0	0	0	0	0	0	0	0	0.0055325	0.0237546	0	0	0.00258532	0.0096303	0.0680477	0.038454
SY_Inactive_Co2	d__Bacteria;p__Desulfobacterota;c__BSN033;o__WVXP01;f__;g__;s__	0	0.0276179	0.0574807	0.100608	0.122233	0	0	0	0	0	0	0	0	0	0	0
SY_Inactive_Co22	d__Bacteria;p__Desulfobacterota;c__Desulfobacteria;o__C00003060;f__C00003060;g__;s__	0	0.170298	0.208715	0.0443113	0.0143403	0	0	0	0	0	0	0	0	0	0	0
SY_Inactive_Co137	d__Bacteria;p__Desulfobacterota;c__Desulfobacteria;o__C00003060;f__C00003060;g__;s__	0	0.0496312	0.114599	0.112123	0.178313	0	0	0	0	0	0	0	0	0	0	0
SY_Active_Co670	d__Bacteria;p__Desulfobacterota;c__Desulfobacteria;o__C00003060;f__C00003060;g__;s__	0	0	0	0	0	0.0196394	0.0300291	0.0301634	0.0703589	0.0814178	0	0	0.0156536	0.0434222	0.0249819	0.0291316
SY_Inactive_Co43	d__Bacteria;p__Desulfobacterota;c__Desulfobacteria;o__C00003060;f__C00003060;g__C00003060;s__	0	0.224189	0.304593	0.320369	0.253039	0.0295065	0.0286469	0.0377793	0.031672	0.0225881	0.0166098	0.035982	0.0477565	0.032009	0.0232234	0.0201194
SY_S15_23	d__Bacteria;p__Desulfobacterota;c__Desulfobacteria;o__C00003060;f__C00003060;g__C00003060;s__	0.00709945	0.389508	0.576969	0.33054	0.169051	0	0	0	0	0	0	0	0	0	0	0
SY_Inactive_Co163	d__Bacteria;p__Desulfobacterota;c__Desulfobacteria;o__C00003060;f__C00003060;g__JAFGFW01;s__	0	0.100543	0.245607	0.288194	0.227012	0	0	0	0	0	0	0	0	0	0	0
SY_Inactive_Co138	d__Bacteria;p__Desulfobacterota;c__Desulfobacteria;o__C00003060;f__C00003060;g__S7086C20;s__S7086C20 sp001751075	0	0.131478	0.101532	0.0254027	0	0	0	0	0	0	0	0	0	0	0	0
SY_S19_18	d__Bacteria;p__Desulfobacterota;c__Desulfobacteria;o__Desulfobacterales;f__;g__;s__	0	0.111338	0.123896	0.159569	0.123979	0.214592	0.516085	0.40391	0.276598	0.171103	0.221203	0.394544	0.444032	0.243196	0.161388	0.135971
SY_Inactive_Co67	d__Bacteria;p__Desulfobacterota;c__Desulfobacteria;o__Desulfobacterales;f__;g__;s__	0	0.0989791	0.121164	0.186826	0.0882589	0	0	0	0	0	0	0	0	0	0	0
SY_S24_3	d__Bacteria;p__Desulfobacterota;c__Desulfobacteria;o__Desulfobacterales;f__;g__;s__	0.144875	1.20035	0.936281	0.376941	0.169752	0.17578	0.87736	0.701958	0.218482	0.0777974	0.875002	1.10065	0.840535	0.189585	0.0554345	0.0473406
SY_Active_Co420	d__Bacteria;p__Desulfobacterota;c__Desulfobacteria;o__Desulfobacterales;f__B30-G6;g__;s__	0	0	0	0	0	0.276479	0.109324	0.0102416	0	0	0.0193577	0.0126407	0.00431428	0	0	0
SY_S19_21	d__Bacteria;p__Desulfobacterota;c__Desulfobacteria;o__Desulfobacterales;f__Desulfobacteraceae;g__Desulfobacula;s__	0	0	0	0	0	0.118069	0.231892	0.0102654	0	0	0.0469795	0.0641778	0.0180377	0	0	0
SY_S16_17	d__Bacteria;p__Desulfobacterota;c__Desulfobacteria;o__Desulfobacterales;f__ETH-SRB1;g__B13-G4;s__	0	0.459815	0.569839	4.03513	1.14975	0.0124373	0.130789	0.195456	0.495099	0.694102	0.0198012	0.076716	0.207891	0.473882	0.65332	0.529411
SY_Inactive_Co19	d__Bacteria;p__Desulfobacterota;c__Desulfobacteria;o__Desulfobacterales;f__ETH-SRB1;g__Desulfaltia;s__	0	0.0169362	0.0223691	0.100812	0.223601	0.0376662	0.0583215	0.284488	1.99755	4.31653	0.0187218	0.0934188	0.442821	3.12125	5.35681	5.32086
SY_Active_Co449	d__Bacteria;p__Desulfobacterota;c__Desulfobacteria;o__Desulfobacterales;f__SURF-7;g__;s__	0	0	0	0	0	0.0357775	0.101434	0.0132845	0	0	0.0317731	0.047224	0.0305874	0.0023943	0	0
SY_Active_Co230	d__Bacteria;p__Desulfobacterota;c__Desulfobacteria;o__Desulfobacterales;f__SURF-7;g__;s__	0	0	0	0	0	0.173162	0.419946	0.0327207	0	0	0.0575332	0.0663765	0.0133496	0	0	0
SY_Active_Co315	d__Bacteria;p__Desulfobacterota;c__Desulfobacteria;o__Desulfobacterales;f__SURF-7;g__;s__	0	0	0	0	0	0.0420497	0.100963	0.0278144	0	0	0.0212364	0.0341689	0.0219488	0.00194145	0	0
SY_Inactive_Co25	d__Bacteria;p__Desulfobacterota;c__Desulfobacteria;o__Desulfobacterales;f__UBA11574;g__;s__	0.0276992	0.716962	0.635779	0.407697	0.131682	0	0.0210188	0.0203837	0.00882656	0	0.0189563	0.0300059	0.026026	0.00859108	0	0
SY_Inactive_Co55	d__Bacteria;p__Desulfobacterota;c__Desulfobacteria;o__Desulfobacterales;f__UBA11574;g__Desulfatibia_A;s__	0.0310769	0.179436	0.059849	0.00949315	0	0	0	0	0	0	0.013959	0.0140954	0	0	0	0
SY_Inactive_Co104	d__Bacteria;p__Desulfobacterota;c__Desulfobacteria;o__Desulfobacterales;f__UBA11574;g__S5133MH16;s__	0	0.324943	0.585796	0.506134	0.315944	0.0156608	0.0353094	0.0348467	0.0180955	0.0129285	0.0224427	0.0416711	0.0429657	0.0210194	0.0124872	0
SY_Inactive_Co51	d__Bacteria;p__Desulfobacterota;c__Desulfobacteria;o__Desulfobacterales;f__UBA11574;g__S5133MH16;s__S5133MH16 sp001751005	0	0.0668724	0.155213	0.267777	0.249097	0.0532398	0.152755	0.152285	0.0665202	0.0387436	0.108793	0.194132	0.198827	0.0793422	0.0321705	0.0147043
SY_Active_Co84	d__Bacteria;p__Desulfobacterota;c__Desulfobacteria;o__Desulfobacterales;f__UBA5616;g__;s__	0	0.0190487	0.0275885	0.0217453	0.0133229	0.00547426	0.0434071	0.078604	0.044454	0.00827919	0.0141421	0.0474065	0.131075	0.0600709	0.00925708	0.00636974
SY_Active_Co454	d__Bacteria;p__Desulfobacterota;c__Desulfobacteria;o__Desulfobacterales;f__UBA5852;g__JABZFP01;s__	0	0	0	0	0	0.0066046	0.0277642	0.00374198	0	0	0.0735526	0.061345	0.0238064	0.00179256	0	0
SY_S23_5	d__Bacteria;p__Desulfobacterota;c__Desulfobulbia;o__Desulfobulbales;f__BM004;g__BM004;s__	0.0325383	0.212427	0.105303	0.0378528	0.0471045	0.0228532	0.0665441	0.124042	0.0996914	0	0.45927	0.342924	0.172659	0.0893501	0	0
SY_Active_Co14	d__Bacteria;p__Desulfobacterota;c__Desulfobulbia;o__Desulfobulbales;f__Desulfocapsaceae;g__Desulfocapsa;s__	0	0	0	0	0	0.0103145	0.00977694	0.00633989	0.00537222	0.0065496	0.0697095	0.0605792	0.0323035	0.00556882	0	0
SY_Active_Co297	d__Bacteria;p__Desulfobacterota;c__Desulfobulbia;o__Desulfobulbales;f__Desulfocapsaceae;g__Desulforhopalus;s__	0	0	0	0	0	0.0409694	0.0330546	0.00478109	0	0	0.142342	0.0680571	0.0147471	0.00199136	0	0
SY_Inactive_Co144	d__Bacteria;p__Desulfobacterota;c__Desulfobulbia;o__Desulfobulbales;f__Desulfocapsaceae;g__Desulforhopalus;s__Desulforhopalus sp013139415	0	0.0392011	0.200111	0.0209469	0	0	0.00269525	0.00875855	0.00283095	0	0	0.00711643	0.0148303	0.00175638	0	0
SY_S25_21	d__Bacteria;p__Desulfobacterota;c__Desulfobulbia;o__Desulfobulbales;f__Desulfurivibrionaceae;g__;s__	0	0.0209571	0.021263	0.0236119	0.0150357	0.00794114	0.0425017	0.0774266	0.0556399	0.0321504	0.0415145	0.139604	0.221493	0.0679151	0.0279295	0.022827
SY_Active_Co75	d__Bacteria;p__Desulfobacterota;c__Desulfobulbia;o__Desulfobulbales;f__Desulfurivibrionaceae;g__;s__	0	0	0	0	0	0.0171182	0.0754844	0.0776078	0.0598261	0.0067043	0	0.00750573	0.0262747	0.00618558	0	0
SY_Inactive_Co42	d__Bacteria;p__Desulfobacterota;c__Desulfobulbia;o__Desulfobulbales;f__Desulfurivibrionaceae;g__Desulfobia;s__	0.00491023	0.286488	0.51761	0.128662	0.0252576	0.0051733	0.00708044	0.00999603	0.00502194	0	0.014558	0.021777	0.0162193	0.00310935	0	0
SY_Active_Co702	d__Bacteria;p__Desulfobacterota;c__Desulfuromonadia;o__Desulfuromonadales;f__BM103;g__M0040;s__	0	0	0	0	0	0.0413086	0.0890805	0.0186266	0.00303112	0	0.0679883	0.042294	0.00697765	0	0	0
SY_S18_8	d__Bacteria;p__Desulfobacterota;c__Desulfuromonadia;o__Desulfuromonadales;f__BM103;g__M0040;s__	0	0	0	0	0	0.443383	0.435568	0.182301	0.114709	0.032141	0.144165	0.119138	0.134544	0.0739818	0	0
SY_S25_9	d__Bacteria;p__Desulfobacterota;c__Desulfuromonadia;o__Desulfuromonadales;f__Geopsychrobacteraceae;g__Malonomonas;s__	0	0	0	0	0	0.00347691	0.078784	0.105799	0.0345902	0.00392867	0.030979	0.136525	0.420239	0.0401217	0.00484062	0
SY_Inactive_Co78	d__Bacteria;p__Desulfobacterota;c__Dissulfuribacteria;o__Dissulfuribacterales;f__UBA3076;g__UBA3076;s__	0	0.210546	0.329809	0.903311	3.31416	0.0767947	1.33063	4.82099	4.43974	1.83601	0.325266	1.595	5.48558	4.12983	1.34334	1.41156
SY_Active_Co477	d__Bacteria;p__Desulfobacterota;c__DSM-4660;o__Desulfatiglandales;f__B25-G16;g__B33-G16;s__	0	0	0	0.0130365	0.0261308	0	0.00594084	0.0313731	0.061786	0.0197907	0.00315944	0.0101992	0.0308702	0.0554949	0.0115036	0.00687267
SY_S17_30	d__Bacteria;p__Desulfobacterota;c__DSM-4660;o__Desulfatiglandales;f__B25-G16;g__B33-G16;s__	0	0.192422	0.369871	0.977864	1.11186	0	0.0338815	0.0845298	0.0784174	0.0448769	0.01481	0.0436446	0.0949405	0.075991	0.041688	0.0370865
SY_Inactive_Co99	d__Bacteria;p__Desulfobacterota;c__DSM-4660;o__Desulfatiglandales;f__B25-G16;g__B33-G16;s__	0	0	0.00573786	0.0791796	0.215807	0	0.00526894	0.0300887	0.151453	0.286614	0.00330952	0.0126481	0.0498948	0.248354	0.360232	0.336938
SY_S19_38	d__Bacteria;p__Desulfobacterota;c__DSM-4660;o__Desulfatiglandales;f__Desulfatiglandaceae;g__;s__	0	0.0308091	0.0405754	0.0399418	0.0304148	0.133263	0.289006	0.132993	0.0581445	0.0246817	0.0543235	0.0982899	0.107483	0.046381	0.0208417	0
SY_Active_Co646	d__Bacteria;p__Desulfobacterota;c__DSM-4660;o__Desulfatiglandales;f__Desulfatiglandaceae;g__;s__	0	0	0.00840092	0.0353805	0.0546588	0	0.00767703	0.0191292	0.032042	0.0451224	0	0.0129292	0.040635	0.0931723	0.0649096	0.060346
SY_Inactive_Co116	d__Bacteria;p__Desulfobacterota;c__DSM-4660;o__Desulfatiglandales;f__Desulfatiglandaceae;g__;s__	0	0.0825902	0.160477	0.105763	0.0521032	0	0	0	0	0	0.00362984	0.00645818	0.00615528	0	0	0
SY_S20_40	d__Bacteria;p__Desulfobacterota;c__DSM-4660;o__Desulfatiglandales;f__Desulfatiglandaceae;g__;s__	0	0.0526802	0.0734301	0.0838299	0.0592113	0.131379	0.291014	0.202329	0.115739	0.177383	0.0783269	0.150447	0.166286	0.130635	0.16654	0.182672
SY_S24_1	d__Bacteria;p__Desulfobacterota;c__DSM-4660;o__Desulfatiglandales;f__Desulfatiglandaceae;g__4484-190-2;s__	0	0.377427	0.648612	0.802377	0.580957	0.715945	0.548049	0.6202	0.462419	0.256258	0.319617	0.697784	0.785035	0.426751	0.25046	0.194612
SY_Inactive_Co166	d__Bacteria;p__Desulfobacterota;c__DSM-4660;o__Desulfatiglandales;f__HGW-15;g__;s__	0	0.11076	0.150104	0.0842958	0.0475351	0	0	0	0	0	0	0	0	0	0	0
SY_Inactive_Co9	d__Bacteria;p__Desulfobacterota;c__DSM-4660;o__Desulfatiglandales;f__HGW-15;g__;s__	0	0.205342	0.252558	0.208616	0.0861873	0	0	0	0	0	0	0	0	0	0	0
SY_Inactive_Co158	d__Bacteria;p__Desulfobacterota;c__DSM-4660;o__Desulfatiglandales;f__HGW-15;g__;s__	0	0.051922	0.102883	0.155978	0.128947	0.0092529	0.0177629	0.023432	0.013697	0	0.0102861	0.0254813	0.0293055	0.0150716	0	0
SY_Inactive_Co59	d__Bacteria;p__Desulfobacterota;c__DSWW01;o__DSWW01;f__DSWW01;g__S015-6;s__	0	0.0721929	0.0949616	0.0573001	0.0297588	0.00215272	0.00902116	0.0230836	0.0081016	0	0.0153677	0.0278636	0.0390069	0.00759538	0	0
SY_Inactive_Co1	d__Bacteria;p__Desulfobacterota;c__GWC2-55-46;o__S146-70;f__;g__;s__	0.0183827	0.395241	0.185317	0.0119584	0.00504418	0	0	0	0	0	0	0	0	0	0	0
SY_Active_Co278	d__Bacteria;p__Desulfobacterota;c__Syntrophia;o__Syntrophales;f__UBA2210;g__UBA2210;s__	0	0	0	0.00621416	0	0.00365429	0.0395138	0.0299837	0.0724822	0.039932	0.00342074	0.0105504	0.0487778	0.0469833	0.0194137	0.0184624
SY_S14_12	d__Bacteria;p__Desulfobacterota;c__Syntrophobacteria;o__BM002;f__BM002;g__BM002;s__	0.424487	2.78743	2.86206	0.752785	0.218336	0	0.0102474	0	0	0	0.0166074	0.015783	0.00895184	0	0	0
SY_Active_Co337	d__Bacteria;p__Desulfobacterota;c__UBA8473;o__UBA8473;f__UBA8473;g__;s__	0	0.0262268	0.0243807	0.0186676	0.0161996	0	0.00503015	0.0170751	0.00867452	0	0.0231402	0.0761287	0.115653	0.0215386	0	0
SY_S25_24	d__Bacteria;p__Desulfobacterota;c__UBA8473;o__UBA8473;f__UBA8473;g__;s__	0	0.0641947	0.0647236	0.0430972	0.0422045	0	0.0244614	0.0468984	0.0469095	0.0198528	0.0244157	0.0920059	0.167664	0.115575	0.0264783	0.0148052
SY_Inactive_Co118	d__Bacteria;p__Desulfobacterota;c__WTBG01;o__JAGOGO01;f__JAGOGO01;g__;s__	0.00260902	0.0807065	0.0734619	0.053101	0.0372362	0	0.00456039	0.00651651	0	0	0	0.00632763	0.00901808	0.00302725	0	0
SY_Inactive_Co134	d__Bacteria;p__Desulfobacterota;c__WTBG01;o__WTBG01;f__;g__;s__	0	0.079645	0.100507	0.0461101	0.024728	0	0	0	0	0	0	0	0	0	0	0
SY_Inactive_Co160	d__Bacteria;p__Desulfobacterota;c__WTBG01;o__WTBG01;f__WTBG01;g__;s__	0.0147798	0.151302	0.0957171	0.0323272	0.012606	0	0	0	0	0	0	0	0	0	0	0
SY_Inactive_Co136	d__Bacteria;p__Desulfobacterota;c__WTBG01;o__WTBG01;f__WTBG01;g__WTBG01;s__WTBG01 sp013139225	0.00358158	0.128411	0.160986	0.0799408	0.0408205	0.0566831	0.155552	0.0920877	0.0304507	0.010359	0.0814074	0.105992	0.0894062	0.0192686	0.00387111	0.00317268
SY_S26_7	d__Bacteria;p__Desulfobacterota_C;c__Anaeroferrophillalia;o__Anaeroferrophillales;f__JAADEO01;g__DSCM01;s__	0	0	0	0	0	0.014222	0.152552	0.193735	0.133851	0.0211061	0.0478658	0.152455	0.344301	0.117637	0.00934205	0.00261121
SY_S25_14	d__Bacteria;p__Desulfobacterota_C;c__Anaeroferrophillalia;o__Anaeroferrophillales;f__JAADEO01;g__DSCM01;s__	0	0	0	0	0	0.0124851	0.240901	0.243648	0.144178	0.0161719	0.0399549	0.160368	0.544998	0.189111	0.01268	0.00236717
SY_Active_Co703	d__Bacteria;p__Eisenbacteria;c__;o__;f__;g__;s__	0	0	0.00930097	0.00583704	0	0.0066396	0.0110336	0.0217889	0.0275289	0.0356163	0.012959	0.0108343	0.0216189	0.0337002	0.046951	0.0500159
SY_Inactive_Co21	d__Bacteria;p__Eisenbacteria;c__RBG-16-71-46;o__CAIMUX01;f__;g__;s__	0	0.0156804	0.0645591	0.0645123	0.0803849	0	0	0	0	0	0	0	0	0	0	0
SY_Active_Co617	d__Bacteria;p__Eisenbacteria;c__RBG-16-71-46;o__CAIMUX01;f__WJJG01;g__;s__	0	0	0.006531	0.00669161	0.0135708	0	0.00328851	0.00766589	0.0147427	0.040417	0.00281981	0.0039723	0.011576	0.0263911	0.0144138	0.0245021
SY_S26_27	d__Bacteria;p__FCPU426;c__JAAXVQ01;o__;f__;g__;s__	0	0	0	0	0	0	0.0105238	0.0208647	0.0312261	0.00746597	0	0.00862047	0.0468551	0.141643	0.0093733	0
SY_Active_Co385	d__Bacteria;p__FCPU426;c__JAAXVQ01;o__;f__;g__;s__	0	0	0	0	0	0	0.0361917	0.00850121	0.00462887	0	0	0.0166274	0.10173	0.0189338	0	0
SY_Active_Co574	d__Bacteria;p__FCPU426;c__JAAXVQ01;o__JAAXVQ01;f__JAAXVQ01;g__;s__	0	0	0	0	0	0	0.00917249	0.0685416	0.0935788	0.00778556	0	0.00330698	0.0165639	0.0175825	0	0
SY_S22_21	d__Bacteria;p__Fermentibacterota;c__Fermentibacteria;o__Fermentibacterales;f__Fermentibacteraceae;g__Aegiribacteria;s__	0	0	0	0	0	0	0.0051123	0.0138306	0.112321	0.262136	0.00250088	0.00582804	0.022515	0.10307	0.165906	0.176405
SY_Active_Co283	d__Bacteria;p__Fermentibacterota;c__Fermentibacteria;o__Fermentibacterales;f__Fermentibacteraceae;g__Aegiribacteria;s__	0	0	0	0	0	0	0.00217299	0.00264158	0.0193156	0.0235856	0	0	0.0115053	0.0530498	0.0175139	0.0301093
SY_Active_Co428	d__Bacteria;p__Fermentibacterota;c__JAFGKV01;o__JAFGKV01;f__JAFGKV01;g__;s__	0	0	0	0	0	0	0	0	0.0135175	0.0731339	0	0.00328758	0.0091128	0.0431186	0.0621237	0.0574398
SY_Inactive_Co114	d__Bacteria;p__Fibrobacterota;c__Chitinivibrionia;o__Chitinivibrionales;f__;g__;s__	0	0.0395637	0.0868255	0.0578051	0.0531929	0	0	0.00952127	0	0	0	0	0	0	0	0
SY_Inactive_Co17	d__Bacteria;p__Fibrobacterota;c__OXYB2-FULL-49-7;o__OXYB2-FULL-49-7;f__XYB2-FULL-49-35;g__;s__	0	0.0880443	0.0952445	0.0284307	0.0271819	0	0	0	0	0	0	0	0	0	0	0
SY_Active_Co517	d__Bacteria;p__Firmicutes;c__Bacilli;o__Mycoplasmatales;f__Hepatoplasmataceae;g__;s__	0	0	0	0	0	0	0	0	0	0	0.00237956	0	0.223888	0	0	0
SY_Active_Co250	d__Bacteria;p__Fusobacteriota;c__Fusobacteriia;o__Fusobacteriales;f__Fusobacteriaceae;g__Psychrilyobacter;s__	0	0	0	0	0	0	0.0162212	0.0378721	0.00536944	0	0.0116575	0.0447871	0.113033	0.00795508	0	0
SY_Inactive_Co130	d__Bacteria;p__Gemmatimonadota;c__;o__;f__;g__;s__	0	0.0137454	0.0313419	0.14849	0.252661	0	0	0	0	0	0	0	0	0	0	0
SY_Inactive_Co90	d__Bacteria;p__Gemmatimonadota;c__Gemmatimonadetes;o__Longimicrobiales;f__UBA6960;g__;s__	0	0.139338	0.291705	0.145051	0.170144	0	0	0	0	0	0	0	0	0	0	0
SY_S19_17	d__Bacteria;p__Gemmatimonadota;c__Gemmatimonadetes;o__Longimicrobiales;f__UBA6960;g__JABDNZ01;s__	0	0.014496	0.0211126	0.0162154	0.00811435	0.053639	0.102126	0.0867049	0.0179946	0.00408862	0.0942561	0.0738819	0.0787796	0.00705187	0	0
SY_Active_Co595	d__Bacteria;p__Gemmatimonadota;c__Gemmatimonadetes;o__Longimicrobiales;f__UBA6960;g__PXFI01;s__	0	0.00405338	0.00700518	0.00897043	0	0	0.0120214	0.0135275	0.0162444	0.00738424	0.0027446	0.0109704	0.0395041	0.0233048	0.00261535	0
SY_Inactive_Co29	d__Bacteria;p__Hydrogenedentota;c__;o__;f__;g__;s__	0	0.0160548	0.0630866	0.0737138	0.0850583	0	0	0	0	0	0	0	0	0	0	0
SY_Active_Co484	d__Bacteria;p__JABDJQ01;c__JABDJQ01;o__JABDJQ01;f__JABDJQ01;g__;s__	0	0	0	0	0	0	0.00343477	0.00791863	0.0164518	0.0519765	0.00365993	0.00559045	0.0171636	0.0292768	0.0273264	0.0295712
SY_Active_Co721	d__Bacteria;p__JAGOBX01;c__;o__;f__;g__;s__	0	0	0	0	0	0.00429427	0.0211422	0.0367265	0.0679582	0.0294877	0	0.00606503	0.0269838	0.0593731	0.0349067	0.0384783
SY_S27_8	d__Bacteria;p__JAGOBX01;c__JAGOBX01;o__;f__;g__;s__	0	0	0	0	0	0	0	0	0.03042	0.100288	0	0	0	0.0647977	0.153201	0.0633315
SY_Inactive_Co6	d__Bacteria;p__Krumholzibacteriota;c__Krumholzibacteria;o__Krumholzibacteriales;f__Krumholzibacteriaceae;g__;s__	0	0.0322891	0.0612082	0.0713384	0.0347764	0.00549851	0.0154977	0.0212568	0.0111707	0.00414934	0.00424534	0.00737191	0.0130077	0.00577675	0	0
SY_Active_Co349	d__Bacteria;p__Krumholzibacteriota;c__Krumholzibacteria;o__Krumholzibacteriales;f__Krumholzibacteriaceae;g__;s__	0	0.00759665	0.0145282	0.00807534	0	0.0516424	0.112564	0.12931	0.052896	0.0141863	0.0605468	0.0722185	0.0745267	0.0175288	0.0047483	0
SY_Active_Co410	d__Bacteria;p__Krumholzibacteriota;c__Krumholzibacteria;o__Krumholzibacteriales;f__Krumholzibacteriaceae;g__;s__	0	0.00853401	0.0138072	0.00873699	0	0.00431202	0.0191657	0.031067	0.0442466	0.0297875	0.0104457	0.0196672	0.0455882	0.0384415	0.00970145	0.00524303
SY_Inactive_Co127	d__Bacteria;p__Krumholzibacteriota;c__Krumholzibacteria;o__Krumholzibacteriales;f__Krumholzibacteriaceae;g__;s__	0	0.0350958	0.0694464	0.0607324	0.0542975	0	0	0	0	0	0	0	0	0	0	0
SY_Active_Co123	d__Bacteria;p__Krumholzibacteriota;c__Krumholzibacteria;o__Krumholzibacteriales;f__Krumholzibacteriaceae;g__;s__	0	0.00835734	0.0154876	0.0118255	0.00834248	0	0.00553817	0.00656749	0.0140479	0.0473438	0	0.00370175	0.00586381	0.0109287	0.0692049	0.0855096
SY_Active_Co643	d__Bacteria;p__Krumholzibacteriota;c__Krumholzibacteria;o__Krumholzibacteriales;f__Krumholzibacteriaceae;g__;s__	0	0	0.00470444	0.00686997	0	0.0325438	0.0577798	0.0399461	0.0145268	0.00376188	0.015987	0.0174107	0.0193517	0.00480244	0	0
SY_S26_12	d__Bacteria;p__Krumholzibacteriota;c__Krumholzibacteria;o__Krumholzibacteriales;f__Krumholzibacteriaceae;g__Krumholzibacterium;s__	0	0.015768	0.0341316	0.0224322	0	0.0316859	0.0900944	0.086103	0.071802	0.05449	0.0151092	0.0275128	0.061174	0.0762179	0.0114127	0.0102737
SY_S26_8	d__Bacteria;p__Krumholzibacteriota;c__Krumholzibacteria;o__Krumholzibacteriales;f__Krumholzibacteriaceae;g__Krumholzibacterium;s__	0	0	0	0	0	0.00505491	0.0214671	0.0242233	0.0454278	0.0210321	0.00467365	0.0121916	0.035736	0.0763907	0.00599055	0.00234929
SY_S26_19	d__Bacteria;p__Krumholzibacteriota;c__Krumholzibacteria;o__Krumholzibacteriales;f__WJIX01;g__;s__	0	0	0	0	0	0	0.00982181	0.0113287	0.0877396	0.0654768	0	0.00534808	0.0236916	0.104793	0.0175247	0.0102258
SY_Active_Co275	d__Bacteria;p__Krumholzibacteriota;c__Krumholzibacteria;o__LZORAL124-64-63;f__LZORAL124-64-63;g__;s__	0	0.0281415	0.0508999	0.0179852	0.0087218	0.0119781	0.0167995	0.0153289	0.00775097	0.00313685	0.0467218	0.0288372	0.0243509	0.00360623	0	0
SY_Inactive_Co96	d__Bacteria;p__Krumholzibacteriota;c__Krumholzibacteria;o__LZORAL124-64-63;f__LZORAL124-64-63;g__;s__	0	0.0731189	0.12011	0.0444545	0.0127891	0	0	0.00287992	0	0	0.0071689	0.00664448	0.00831545	0.00153257	0	0
SY_Active_Co29	d__Bacteria;p__Krumholzibacteriota;c__Krumholzibacteria;o__LZORAL124-64-63;f__LZORAL124-64-63;g__LZORAL124-64-63;s__	0	0	0	0	0	0.050123	0.0987467	0.0148503	0	0	0.0156963	0.0121306	0.00489604	0	0	0
SY_S23_14	d__Bacteria;p__Krumholzibacteriota;c__Krumholzibacteria;o__LZORAL124-64-63;f__LZORAL124-64-63;g__LZORAL124-64-63;s__	0	0	0	0	0	0.0784978	0.0485829	0.0273115	0.010082	0	0.148276	0.0751345	0.039127	0.00520038	0	0
SY_Active_Co371	d__Bacteria;p__Krumholzibacteriota;c__Krumholzibacteria;o__LZORAL124-64-63;f__LZORAL124-64-63;g__LZORAL124-64-63;s__	0	0	0	0	0	0.0400923	0.037116	0.0410267	0.042679	0.0222013	0.0537871	0.0546049	0.0989793	0.0534016	0.00441344	0
SY_Active_Co550	d__Bacteria;p__Krumholzibacteriota;c__Krumholzibacteria;o__LZORAL124-64-63;f__LZORAL124-64-63;g__LZORAL124-64-63;s__	0	0.00878904	0.00799951	0	0	0.0156919	0.0576715	0.0525327	0.0126462	0	0.0199637	0.0221533	0.0277595	0.00410616	0	0
SY_Inactive_Co139	d__Bacteria;p__Krumholzibacteriota;c__Krumholzibacteria;o__WVZY01;f__;g__;s__	0.00411922	0.0746519	0.129108	0.0741929	0.0463724	0	0	0	0	0	0	0	0	0	0	0
SY_Active_Co146	d__Bacteria;p__Krumholzibacteriota;c__Krumholzibacteria;o__WVZY01;f__;g__;s__	0	0.0246588	0.0271326	0.00734432	0	0.00656321	0.0240071	0.0330119	0.0127527	0	0.0102913	0.0193264	0.0353452	0.00654363	0	0
SY_Inactive_Co65	d__Bacteria;p__Krumholzibacteriota;c__Krumholzibacteria;o__WVZY01;f__;g__;s__	0	0.0683241	0.0730812	0.0242732	0.00998112	0	0	0	0	0	0	0	0	0	0	0
SY_Inactive_Co129	d__Bacteria;p__Krumholzibacteriota;c__Krumholzibacteria;o__WVZY01;f__WVZY01;g__;s__	0	0.0622352	0.0938785	0.0389134	0.0154132	0	0	0	0	0	0	0	0	0	0	0
SY_Active_Co634	d__Bacteria;p__Krumholzibacteriota;c__Krumholzibacteria;o__WVZY01;f__WVZY01;g__;s__	0	0.0102989	0.0205901	0.00740338	0	0.0108173	0.0224033	0.0360401	0.0193553	0.00526776	0.0243294	0.0245096	0.0431751	0.0102509	0	0
SY_Inactive_Co148	d__Bacteria;p__Latescibacterota;c__4484-107;o__4484-107;f__4484-107;g__4484-107;s__	0	0.0320224	0.071042	0.09492	0.0664753	0	0.00356195	0.0240738	0.0265694	0.0145998	0	0.00774602	0.0294089	0.0230882	0.00993147	0.01083
SY_S26_36	d__Bacteria;p__Latescibacterota;c__4484-107;o__4484-107;f__4484-107;g__4484-107;s__	0	0.0104617	0.0258555	0.0437866	0.046356	0	0.00424116	0.0251612	0.0440396	0.0291876	0	0.0103162	0.0424138	0.0627148	0.0198062	0.0214545
SY_Inactive_Co180	d__Bacteria;p__Latescibacterota;c__MVCY01;o__MVCY01;f__MVCY01;g__MVCY01;s__	0	0	0.00859742	0.0742591	0.155442	0	0	0	0.00568358	0.00753384	0	0	0.00368961	0.0117181	0.0194712	0.00977159
SY_S15_3	d__Bacteria;p__Margulisbacteria;c__WOR-1;o__JAHJIW01;f__;g__;s__	0	0.0605728	0.175932	0.0435339	0.00979026	0	0	0	0	0	0	0	0	0	0	0
SY_Inactive_Co177	d__Bacteria;p__Margulisbacteria;c__WOR-1;o__O2-12-FULL-45-9;f__;g__;s__	0	0	0.0104823	0.0591052	0.14864	0	0	0	0	0	0	0	0	0	0	0
SY_Inactive_Co28	d__Bacteria;p__Margulisbacteria;c__WOR-1;o__O2-12-FULL-45-9;f__;g__;s__	0	0.0549722	0.0719255	0.0380555	0.0381303	0	0	0	0	0	0	0	0	0	0	0
SY_Inactive_Co126	d__Bacteria;p__Margulisbacteria;c__WOR-1;o__O2-12-FULL-45-9;f__O2-12-FULL-45-9;g__;s__	0	0.069844	0.108685	0.00492614	0.0321078	0	0	0	0	0	0	0	0	0	0	0
SY_S16_5	d__Bacteria;p__Margulisbacteria;c__WOR-1;o__O2-12-FULL-45-9;f__O2-12-FULL-45-9;g__JAHIZU01;s__	0	0	0.015791	0.378169	0.283263	0	0	0	0	0	0	0	0	0	0	0
SY_Inactive_Co172	d__Bacteria;p__Margulisbacteria;c__WOR-1;o__O2-12-FULL-45-9;f__O2-12-FULL-45-9;g__JAHIZU01;s__	0	0.233778	0.110876	0.021335	0.00713567	0	0	0	0	0	0	0	0	0	0	0
SY_Active_Co602	d__Bacteria;p__Marinisomatota;c__AB16;o__AB16;f__46-47;g__M50B103;s__	0	0	0	0	0	0	0	0.0080228	0.057935	0.0668829	0	0	0.00758557	0.0602091	0.0602477	0.0598401
SY_Active_Co416	d__Bacteria;p__Marinisomatota;c__AB16;o__AB16;f__46-47;g__M50B103;s__	0	0	0	0	0	0.00316317	0.0330915	0.0457921	0.0758594	0.0100615	0.00337995	0.0115354	0.0403221	0.0483403	0.00505256	0.00314933
SY_Active_Co580	d__Bacteria;p__Marinisomatota;c__Marinisomatia;o__Marinisomatales;f__JAHJCW01;g__JAHJCW01;s__	0	0	0	0	0	0	0.00773834	0.0110728	0.0260978	0.0147927	0.00292061	0.00708162	0.0255048	0.0779262	0.0100876	0.00816021
SY_Active_Co482	d__Bacteria;p__Marinisomatota;c__Marinisomatia;o__Marinisomatales;f__JAHJCW01;g__JAHJCW01;s__	0	0.00625206	0.00897544	0.00858169	0	0.00552154	0.0214314	0.0475735	0.0526299	0.0066562	0.00934898	0.0188877	0.0361231	0.0239588	0	0
SY_S28_23	d__Bacteria;p__Marinisomatota;c__UBA2242;o__UBA2242;f__UBA2242;g__UBA9312;s__	0	0	0	0	0	0	0	0.00601885	0.0465562	0.109912	0	0.00363651	0.0138741	0.064646	0.268423	0.19356
SY_Inactive_Co174	d__Bacteria;p__Methylomirabilota;c__Methylomirabilia;o__Methylomirabilales;f__CSP1-5;g__CSP1-5;s__CSP1-5 sp012974305	0.162371	0.0134071	0.00962809	0	0	0.00221385	0	0	0	0	0	0	0	0	0	0
SY_Active_Co83	d__Bacteria;p__Myxococcota;c__B64-G9;o__B64-G9;f__B64-G9;g__;s__	0	0	0	0	0	0	0.00328335	0.0377276	0.0919752	0.0040042	0.00307222	0.00867178	0.0589227	0.0908074	0.00247574	0
SY_Inactive_Co115	d__Bacteria;p__Myxococcota;c__B64-G9;o__B64-G9;f__B64-G9;g__;s__	0	0.0353223	0.0951876	0.0687268	0.0436651	0	0	0.00337289	0	0	0	0	0	0	0	0
SY_Active_Co159	d__Bacteria;p__Myxococcota;c__Polyangia;o__GCA-2747355;f__;g__;s__	0	0	0	0	0	0.0152652	0.0671588	0.00897443	0	0	0.0177166	0.0146067	0.0149645	0.00181406	0	0
SY_S25_8	d__Bacteria;p__Myxococcota;c__Polyangia;o__JAAYKL01;f__JAAYKL01;g__;s__	0	0	0.00523811	0.0113091	0.0118215	0.0203129	0.119338	0.120436	0.0133935	0	0.0145975	0.0458211	0.195515	0.0282194	0.00867411	0.00319455
SY_S23_21	d__Bacteria;p__Myxococcota;c__Polyangia;o__Polyangiales;f__SG8-38;g__;s__	0	0	0	0	0	0.0130357	0.0379555	0	0	0	0.235596	0.118652	0.00907889	0	0	0
SY_S23_19	d__Bacteria;p__Myxococcota;c__Polyangia;o__Polyangiales;f__SG8-38;g__SG8-38;s__	0	0	0	0	0	0.00492568	0.00762093	0	0	0	0.157525	0.0564512	0.00514465	0	0	0
SY_Inactive_Co143	d__Bacteria;p__Myxococcota_A;c__UBA9160;o__SZUA-336;f__SZUA-336;g__;s__	0.00765509	0.10754	0.15877	0.0568442	0.0159426	0	0	0	0	0	0	0	0	0	0	0
SY_Inactive_Co41	d__Bacteria;p__Nitrospinota;c__Nitrospinia;o__Nitrospinales;f__Nitrospinaceae;g__SZUA-226;s__	0.442991	0.0252462	0.0225802	0	0	0	0	0	0	0	0	0	0	0	0	0
SY_Inactive_Co20	d__Bacteria;p__Nitrospirota;c__Thermodesulfovibrionia;o__UBA6902;f__UBA6902;g__Glo-13;s__	0.0242969	0.338384	0.0347265	0.00694292	0	0	0	0	0	0	0	0	0	0	0	0
SY_Active_Co31	d__Bacteria;p__Omnitrophota;c__Koll11;o__;f__;g__;s__	0	0	0	0	0	0	0.00741289	0.066614	0.119635	0.0292732	0	0.00513106	0.0250433	0.0370276	0.0298233	0.0564114
SY_Active_Co135	d__Bacteria;p__Omnitrophota;c__Koll11;o__4484-171;f__4484-171;g__;s__	0	0	0	0	0	0	0.0070414	0.0532094	0.160093	0.0285609	0	0.00520817	0.0396349	0.0693827	0.00432692	0.00539332
SY_S26_35	d__Bacteria;p__Omnitrophota;c__Koll11;o__GIF10;f__JAHJCI01;g__;s__	0	0	0	0	0	0	0.0059034	0.00968443	0.031746	0.0056784	0	0	0.0199388	0.0713252	0.007536	0.0214881
SY_Inactive_Co50	d__Bacteria;p__Patescibacteria;c__ABY1;o__JAHJFT01;f__JAHJFT01;g__;s__	0	0.00548932	0.0429131	0.171924	0.165724	0	0	0	0	0	0	0	0	0	0	0
SY_Inactive_Co27	d__Bacteria;p__Patescibacteria;c__ABY1;o__SG8-24;f__;g__;s__	0	0.0513466	0.123074	0.0265509	0	0	0	0	0	0	0	0	0	0	0	0
SY_S14_10	d__Bacteria;p__Patescibacteria;c__ABY1;o__SG8-24;f__SG8-24;g__;s__	0	0.301154	0.43573	0.128193	0.0408366	0	0	0	0	0	0	0	0	0	0	0
SY_Active_Co401	d__Bacteria;p__Patescibacteria;c__Dojkabacteria;o__JAHIVN01;f__JAHIVN01;g__;s__	0	0	0	0	0	0	0	0	0.00988323	0.0656142	0	0	0.00372641	0.011453	0.033535	0.0327201
SY_Active_Co144	d__Bacteria;p__Patescibacteria;c__Gracilibacteria;o__UBA1369;f__LOWO2-01-FULL-3;g__JAACEU01;s__	0	0	0	0	0	0.152304	0.098825	0.00651964	0	0	0	0	0	0	0	0
SY_Active_Co194	d__Bacteria;p__Patescibacteria;c__Gracilibacteria;o__UM-FILTER-43-11;f__UM-FILTER-43-11;g__;s__	0	0	0	0	0	0	0.00693165	0.012449	0.0143415	0.00466236	0.00687988	0.0197039	0.045916	0.0711955	0.00630719	0
SY_Active_Co652	d__Bacteria;p__Patescibacteria;c__Gracilibacteria;o__UM-FILTER-43-11;f__UM-FILTER-43-11;g__JAFGCT01;s__	0	0	0	0	0	0.0758346	0.164862	0.141147	0.0177846	0	0.00504914	0.0100068	0.019387	0.0111605	0	0
SY_S19_25	d__Bacteria;p__Patescibacteria;c__Paceibacteria;o__Moranbacterales;f__GCA-2747515;g__;s__	0	0	0	0	0	0.390547	0.481841	0.285825	0.0378979	0.0114235	0.0543921	0.0274291	0.0184644	0.00638947	0	0
SY_Active_Co133	d__Bacteria;p__Patescibacteria;c__Paceibacteria;o__Moranbacterales;f__M55B143;g__M55B143;s__	0	0	0	0	0	0	0.00374185	0.0230041	0.0893724	0.0194557	0	0.00453943	0.0253421	0.033801	0.00368546	0.00430171
SY_Active_Co394	d__Bacteria;p__Patescibacteria;c__Paceibacteria;o__Paceibacterales;f__JAHIOY01;g__;s__	0	0	0	0	0	0	0	0	0.0150081	0.0224639	0	0	0.00895075	0.0470352	0.0560504	0.0559227
SY_Active_Co306	d__Bacteria;p__Patescibacteria;c__Paceibacteria;o__Paceibacterales;f__UBA6532;g__;s__	0	0	0	0	0	0	0	0.0895145	0.0476699	0.00605798	0	0	0.0191966	0.0227547	0	0
SY_Active_Co642	d__Bacteria;p__Patescibacteria;c__Paceibacteria;o__Portnoybacterales;f__JAHIHE01;g__;s__	0	0	0	0	0	0	0.00218645	0.00342898	0.0338984	0.0504514	0	0.00290303	0.00768729	0.0357188	0.0227481	0.0382384
SY_Active_Co148	d__Bacteria;p__Patescibacteria;c__Paceibacteria;o__Portnoybacterales;f__JAHIHE01;g__;s__	0	0	0	0	0	0	0	0	0.00668845	0.0321515	0	0	0.00250958	0.0124683	0.0888587	0.0305325
SY_Active_Co3	d__Bacteria;p__Patescibacteria;c__Paceibacteria;o__UBA6257;f__UBA6257;g__;s__	0	0	0	0	0	0	0	0	0.0191474	0.0351302	0	0	0.00475737	0.0293281	0.0852737	0.0576288
SY_Active_Co126	d__Bacteria;p__Patescibacteria;c__Paceibacteria;o__UBA9983_A;f__J119;g__;s__	0	0	0	0	0	0	0	0	0	0	0.115043	0.0852188	0.0103693	0	0	0
SY_Active_Co145	d__Bacteria;p__Patescibacteria;c__Paceibacteria;o__UBA9983_A;f__UBA12079;g__JAHITU01;s__	0	0	0	0	0	0	0.00302035	0.059638	0.0858105	0.00364111	0	0	0.0123552	0.0113633	0	0
SY_Active_Co252	d__Bacteria;p__Planctomycetota;c__B129-G9;o__B129-G9;f__B129-G9;g__B129-G9;s__	0	0	0	0	0	0	0	0	0.00976623	0.096189	0	0	0.00274	0.0132015	0.108829	0.03406
SY_Inactive_Co62	d__Bacteria;p__Planctomycetota;c__Brocadiae;o__Brocadiales;f__Scalinduaceae;g__Scalindua_A;s__	0.251889	0.107363	0.0314409	0.00729817	0	0	0	0	0	0	0.00869958	0.00845453	0	0	0	0
SY_Inactive_Co101	d__Bacteria;p__Planctomycetota;c__DG-23;o__SLPQ01;f__;g__;s__	0	0.0495275	0.0934764	0.0517153	0.0435215	0	0	0	0	0	0	0	0	0	0	0
SY_Active_Co664	d__Bacteria;p__Planctomycetota;c__Phycisphaerae;o__Sedimentisphaerales;f__SG8-4;g__CS2-K091;s__	0	0.116058	0.193337	0.111412	0.121504	0	0.0151317	0.0671021	0.0321133	0.00703812	0.0119635	0.0409035	0.071661	0.0157766	0	0
SY_S28_30	d__Bacteria;p__Planctomycetota;c__Phycisphaerae;o__Sedimentisphaerales;f__SG8-4;g__JAFGPJ01;s__	0	0.0236317	0.037835	0.0452955	0.0374117	0.00595395	0.0184213	0.0519769	0.0795918	0.102195	0.00668445	0.0164968	0.0576063	0.0995144	0.0866794	0.0848094
SY_S17_12	d__Bacteria;p__Planctomycetota;c__Phycisphaerae;o__Sedimentisphaerales;f__SG8-4;g__NIOZ-UU13;s__	0	0.0882168	0.158503	0.567138	0.735079	0	0	0.0298281	0.0289349	0.0199849	0	0	0.0305511	0.0265622	0.0163564	0.0121543
SY_Inactive_Co105	d__Bacteria;p__Planctomycetota;c__Phycisphaerae;o__Sedimentisphaerales;f__SM23-30;g__;s__	0	0.0407567	0.0931435	0.0949085	0.0121911	0	0.00267765	0	0.00588292	0.00596624	0	0	0.00263497	0.00592101	0.00349558	0.00482441
SY_Active_Co82	d__Bacteria;p__Planctomycetota;c__Phycisphaerae;o__SM23-33;f__SM23-33;g__;s__	0	0	0	0	0	0	0	0	0.00466673	0.0450886	0	0	0.00231882	0.00997038	0.0463084	0.0436427
SY_Inactive_Co122	d__Bacteria;p__Planctomycetota;c__Phycisphaerae;o__UBA1845;f__PWPN01;g__PWPN01;s__	0	0.123714	0.178709	0.0903199	0.0828383	0	0	0	0	0	0	0	0.00453743	0	0	0
SY_S25_1	d__Bacteria;p__Planctomycetota;c__Phycisphaerae;o__UBA1845;f__UBA1845;g__;s__	0	0.0224583	0.0346598	0.0137394	0.0109974	0.00447426	0.0462649	0.175168	0.0711028	0.00902322	0.0254706	0.0652149	0.180737	0.0287077	0.00306583	0
SY_Inactive_Co71	d__Bacteria;p__Planctomycetota;c__Phycisphaerae;o__UBA1845;f__UBA1845;g__JACQXM01;s__	0	0.0186006	0.0255957	0.0447974	0.292922	0	0	0	0	0	0	0	0.00576729	0.0066288	0.00674744	0.0025082
SY_Active_Co226	d__Bacteria;p__Planctomycetota;c__Phycisphaerae;o__UBA1845;f__UBA1845;g__JACQXM01;s__	0	0.0066116	0.00843919	0.00540915	0	0	0	0.00528353	0.00267742	0	0.005924	0.0312895	0.0745962	0.013801	0	0
SY_Active_Co527	d__Bacteria;p__Planctomycetota;c__Phycisphaerae;o__UBA1845;f__UBA1845;g__JACQXM01;s__	0	0.00925333	0.00976252	0.0114974	0.0182439	0	0.00460906	0.0201161	0.0181326	0.0140948	0.00260418	0.00744657	0.0238151	0.0262199	0.0236628	0.0237085
SY_Active_Co390	d__Bacteria;p__Planctomycetota;c__PLA2;o__PLA2;f__JAEUHO01;g__;s__	0	0	0	0	0	0.0636789	0.0592534	0.026007	0	0	0.00987945	0	0	0	0	0
SY_Active_Co87	d__Bacteria;p__Planctomycetota;c__Planctomycetia;o__Pirellulales;f__Pirellulaceae;g__Anammoximicrobium;s__	0	0	0	0	0	0.044171	0.130577	0.0141004	0	0	0.0167549	0.0160221	0.00617022	0	0	0
SY_S22_26	d__Bacteria;p__Planctomycetota;c__Planctomycetia;o__Pirellulales;f__Thermoguttaceae;g__JAHIKV01;s__	0	0	0.0159215	0.0100126	0	0.0059834	0.0113508	0.0181263	0.0270018	0.12982	0	0.0103956	0.0207964	0.025753	0.0736316	0.0281869
SY_Active_Co562	d__Bacteria;p__Planctomycetota;c__SBBH01;o__;f__;g__;s__	0	0	0	0	0	0.00317238	0.0252152	0.0295521	0.00941966	0	0.00228794	0.00789408	0.0391182	0.0300699	0	0
SY_Active_Co360	d__Bacteria;p__Planctomycetota;c__SBBH01;o__;f__;g__;s__	0	0	0	0.00522532	0.00507148	0	0	0.0199958	0.0268482	0	0	0.00688965	0.032212	0.0344553	0	0
SY_Inactive_Co66	d__Bacteria;p__Planctomycetota;c__SZUA-567;o__;f__;g__;s__	0	0.0106684	0.0700232	0.107446	0.0829992	0	0	0	0	0	0	0	0	0	0	0
SY_Active_Co137	d__Bacteria;p__Poribacteria;c__DTPJ01;o__DTPJ01;f__WJIO01;g__;s__	0	0	0.00530272	0.0105942	0.0100975	0	0.00871347	0.0151232	0.0223285	0.0234276	0.00244787	0.00896751	0.0201937	0.0362166	0.0283904	0.0286586
SY_Inactive_Co179	d__Bacteria;p__Poribacteria;c__DTPJ01;o__DTPJ01;f__WJIO01;g__;s__	0	0.0518551	0.0675431	0.0785328	0.0363377	0	0.00277708	0.0131735	0.00968912	0	0	0.00492353	0.00758122	0.00303059	0	0
SY_Inactive_Co49	d__Bacteria;p__Proteobacteria;c__Alphaproteobacteria;o__Rhizobiales;f__Hyphomicrobiaceae;g__Hyphomicrobium_A;s__	0.0279319	0.0676425	0.0925721	0.0523192	0.0431335	0	0	0	0	0.00414252	0.00370975	0	0	0	0.00325613	0.00208779
SY_S23_2	d__Bacteria;p__Proteobacteria;c__Alphaproteobacteria;o__Rhodobacterales;f__Rhodobacteraceae;g__UBA3077;s__	0	0	0	0	0	0	0	0	0.00335923	0.00417008	0.109082	0.0323281	0.00465227	0.00262897	0	0
SY_Active_Co43	d__Bacteria;p__Proteobacteria;c__Alphaproteobacteria;o__Rhodospirillales;f__UXAT02;g__JAEULH01;s__	0.0168383	0.00691147	0.004216	0	0	0.00273666	0.0458873	0.0546831	0.00833575	0	0.0813301	0.0843142	0.0556124	0.00386782	0	0
SY_Inactive_Co149	d__Bacteria;p__Proteobacteria;c__Gammaproteobacteria;o__Acidiferrobacterales;f__SZUA-150;g__;s__	0	0.0539654	0.0271553	0.118202	0.0665021	0	0	0	0	0	0	0	0	0	0	0
SY_S15_10	d__Bacteria;p__Proteobacteria;c__Gammaproteobacteria;o__Arenicellales;f__BMS3Bbin11;g__BMS3Bbin11;s__	0	0.250171	0.550002	0.0822865	0.0558897	0.0199972	0.0354169	0.050641	0.0457345	0	0.0561049	0.0347236	0.0409854	0	0	0
SY_S23_20	d__Bacteria;p__Proteobacteria;c__Gammaproteobacteria;o__Arenicellales;f__LS-SOB;g__;s__	0	0	0	0	0	0.0747593	0.0252479	0.00938656	0.0028287	0	0.209579	0.0684132	0.0126712	0	0	0
SY_Active_Co427	d__Bacteria;p__Proteobacteria;c__Gammaproteobacteria;o__Beggiatoales;f__Beggiatoaceae;g__Thiomargarita;s__	0	0	0	0	0	0.0162681	0.116324	0.00891334	0	0	0.00707301	0.0110842	0	0	0	0
SY_S13_1	d__Bacteria;p__Proteobacteria;c__Gammaproteobacteria;o__Burkholderiales;f__Nitrosomonadaceae;g__GCA-2721545;s__GCA-2721545 sp003230615	0.240341	0.0622792	0.0295156	0.0112912	0.00743839	0	0	0	0	0	0	0	0	0	0	0
SY_S20_24	d__Bacteria;p__Proteobacteria;c__Gammaproteobacteria;o__Chromatiales;f__Sedimenticolaceae;g__;s__	0	0	0	0	0	1.3267	1.14576	0.454625	0.0687456	0.0276065	0.173344	0.165608	0.0528055	0.0085025	0	0
SY_Active_Co40	d__Bacteria;p__Proteobacteria;c__Gammaproteobacteria;o__Chromatiales;f__Sedimenticolaceae;g__;s__	0	0	0	0	0	0.00629255	0.0596196	0.0712625	0.0212322	0	0.0520976	0.07025	0.0650189	0.00949432	0	0
SY_S15_9	d__Bacteria;p__Proteobacteria;c__Gammaproteobacteria;o__Chromatiales;f__Sedimenticolaceae;g__;s__	0	0.332989	0.576555	0.148987	0.0423471	0.0140941	0.0118863	0	0	0	0	0	0	0	0	0
SY_Active_Co682	d__Bacteria;p__Proteobacteria;c__Gammaproteobacteria;o__Chromatiales;f__Sedimenticolaceae;g__;s__	0	0	0	0	0	0.0160597	0.0380117	0.0118083	0	0	0.0534763	0.0502701	0.0104724	0	0	0
SY_Inactive_Co85	d__Bacteria;p__Proteobacteria;c__Gammaproteobacteria;o__Chromatiales;f__Sedimenticolaceae;g__DRKS01;s__	0.0179469	0.210433	0.0499939	0	0	0	0	0	0	0	0	0	0	0	0	0
SY_S20_39	d__Bacteria;p__Proteobacteria;c__Gammaproteobacteria;o__Chromatiales;f__Sedimenticolaceae;g__HyVt-443;s__	0	0	0	0	0	0.059513	0.415292	0.401336	0.07302	0.00626008	0.250143	0.379419	0.335379	0.0291555	0.00377464	0
SY_S20_31	d__Bacteria;p__Proteobacteria;c__Gammaproteobacteria;o__Chromatiales;f__Sedimenticolaceae;g__HyVt-443;s__	0	0	0	0	0	0.0228211	0.255112	0.2479	0.0621761	0.00359602	0.218254	0.285544	0.221773	0.0246758	0.00237346	0
SY_S25_19	d__Bacteria;p__Proteobacteria;c__Gammaproteobacteria;o__Chromatiales;f__Sedimenticolaceae;g__HyVt-443;s__	0	0	0	0	0	0.0209995	0.214109	0.201857	0.0480639	0.0038352	0.156282	0.226142	0.19222	0.0205999	0	0
SY_S20_7	d__Bacteria;p__Proteobacteria;c__Gammaproteobacteria;o__Chromatiales;f__Sedimenticolaceae;g__Sva-25;s__	0	0	0	0	0	0.574674	3.67459	1.14637	0.141222	0.0416579	0.26052	0.306849	0.17845	0.015116	0.00226939	0
SY_S20_3	d__Bacteria;p__Proteobacteria;c__Gammaproteobacteria;o__Chromatiales;f__Sedimenticolaceae;g__Sva-25;s__	0	0	0	0	0	0.506616	1.44079	0.598485	0.11433	0.0285797	0.570229	0.539153	0.180217	0.0146799	0.00225715	0
SY_S21_10	d__Bacteria;p__Proteobacteria;c__Gammaproteobacteria;o__DSM-19610;f__DSM-19610;g__Thiogranum;s__	0.024289	0.0567094	0.0273219	0.0122878	0.022077	0.295746	2.99709	3.14563	0.857114	0.0792991	4.24469	4.00097	3.48879	0.364404	0.041227	0
SY_S23_17	d__Bacteria;p__Proteobacteria;c__Gammaproteobacteria;o__DSM-19610;f__DSM-19610;g__Thiogranum;s__	0.00873955	0.0129695	0.0060332	0.00899769	0.0207074	0.0691902	0.267394	0.313202	0.0972415	0.0148232	0.630152	0.482344	0.322363	0.0410369	0.00604523	0
SY_Active_Co196	d__Bacteria;p__Proteobacteria;c__Gammaproteobacteria;o__DSM-19610;f__DSM-19610;g__Thiogranum;s__	0	0	0	0	0	0.0068853	0.0605978	0.0330545	0	0	0.337139	0.232228	0.0724383	0.00439082	0	0
SY_Active_Co635	d__Bacteria;p__Proteobacteria;c__Gammaproteobacteria;o__DSM-19610;f__DSM-19610;g__Thiogranum;s__	0	0	0.00461694	0	0	0.017059	0.0700978	0.0524132	0.0103939	0	0.383344	0.220734	0.0786001	0.006513	0	0
SY_S13_5	d__Bacteria;p__Proteobacteria;c__Gammaproteobacteria;o__GCA-001735895;f__GCA-001735895;g__GCA-001735895;s__	0.202338	0.0128748	0.0115075	0	0	0	0	0	0	0	0	0	0	0	0	0
SY_S13_11	d__Bacteria;p__Proteobacteria;c__Gammaproteobacteria;o__GCA-2729495;f__GCA-2729495;g__JABIQA01;s__	0.932292	0.0460903	0.0438058	0.00397773	0	0.00197565	0	0	0	0	0	0	0	0	0	0
SY_S20_27	d__Bacteria;p__Proteobacteria;c__Gammaproteobacteria;o__GCF-002020875;f__GRL18;g__GRL18;s__	0	0.00486589	0	0	0	0.108791	0.557882	0.368638	0.0793696	0.00457853	0.113722	0.164572	0.108862	0.0198981	0	0
SY_Active_Co618	d__Bacteria;p__Proteobacteria;c__Gammaproteobacteria;o__GCF-002020875;f__GRL18;g__GRL18;s__	0	0	0	0	0	0.0482692	0.12088	0.0129639	0.00269849	0.00342134	0.101642	0.0924759	0.0179862	0.00227978	0	0
SY_S13_4	d__Bacteria;p__Proteobacteria;c__Gammaproteobacteria;o__HK1;f__HK1;g__JAABYT01;s__	0.543911	0.102653	0.0687033	0.0132603	0.00873866	0	0	0	0	0	0	0	0	0	0	0
SY_Active_Co39	d__Bacteria;p__Proteobacteria;c__Gammaproteobacteria;o__Methylococcales;f__Methylomonadaceae;g__;s__	0	0	0	0	0	0.0904195	0.207412	0.0532332	0.0149118	0	0.064897	0.0630258	0.0279253	0.00508533	0	0
SY_Active_Co81	d__Bacteria;p__Proteobacteria;c__Gammaproteobacteria;o__Methylococcales;f__Methylomonadaceae;g__Methyloprofundus;s__	0	0	0	0	0	0.054344	0.142149	0.0140794	0	0	0.0425861	0.0509888	0.0072888	0	0	0
SY_S18_9	d__Bacteria;p__Proteobacteria;c__Gammaproteobacteria;o__Methylococcales;f__Methylomonadaceae;g__Methyloprofundus;s__Methyloprofundus sp002189065	0	0	0	0	0	1.45885	0.078333	0	0	0	0.023243	0.0255063	0.0242815	0	0	0
SY_S24_12	d__Bacteria;p__Proteobacteria;c__Gammaproteobacteria;o__Methylococcales;f__Methylomonadaceae;g__QPIN01;s__	0	0	0	0	0	0.0431708	0.221731	0.106721	0.0238021	0.00255367	0.541004	0.607502	0.169134	0.0196735	0.00255934	0
SY_Active_Co176	d__Bacteria;p__Proteobacteria;c__Gammaproteobacteria;o__Methylococcales;f__Methylomonadaceae;g__QPIN01;s__	0	0	0	0	0	0.0141185	0.199734	0.0713381	0.0334762	0.00255428	0.0316269	0.0604968	0.0529473	0.0175059	0	0.00208484
SY_Active_Co120	d__Bacteria;p__Proteobacteria;c__Gammaproteobacteria;o__Nitrosococcales;f__Methylophagaceae;g__GCA-002733105;s__	0	0	0	0	0	0.00256786	0.0035615	0	0	0	0.078256	0.0760359	0.00347254	0	0	0
SY_S23_26	d__Bacteria;p__Proteobacteria;c__Gammaproteobacteria;o__Nitrosococcales;f__Methylophagaceae;g__GCA-002733105;s__	0	0	0	0	0	0.0256578	0.0473786	0.00890923	0	0	0.140027	0.0862355	0.00850841	0	0	0
SY_Inactive_Co135	d__Bacteria;p__Proteobacteria;c__Gammaproteobacteria;o__PS1;f__Thioglobaceae;g__Ruthia;s__	0.00488405	0.141041	0.0424232	0.0316755	0.00828099	0	0.014896	0.00961574	0	0	0.0167811	0.017305	0.00514013	0	0	0
SY_Active_Co319	d__Bacteria;p__Proteobacteria;c__Gammaproteobacteria;o__Pseudomonadales;f__;g__;s__	0	0	0	0	0	0.24867	0.309228	0.0406479	0	0	0.718043	0.209513	0.0144898	0	0	0
SY_Active_Co217	d__Bacteria;p__Proteobacteria;c__Gammaproteobacteria;o__Pseudomonadales;f__Aestuariirhabdaceae;g__Aestuariirhabdus;s__	0	0	0	0	0	0	0.00517717	0	0	0	0.183071	0.143112	0.0166516	0	0	0
SY_Active_Co415	d__Bacteria;p__Proteobacteria;c__Gammaproteobacteria;o__Pseudomonadales;f__Cellvibrionaceae;g__;s__	0	0	0	0	0	0.0277688	0.0574207	0.00765466	0	0	0.198208	0.147593	0.0159667	0	0	0
SY_Active_Co632	d__Bacteria;p__Proteobacteria;c__Gammaproteobacteria;o__Pseudomonadales;f__DSM-21967;g__;s__	0	0	0	0	0	0.0326746	0.0252659	0	0	0	0.206841	0.119063	0.00867529	0	0	0
SY_Active_Co487	d__Bacteria;p__Proteobacteria;c__Gammaproteobacteria;o__Pseudomonadales;f__DT-91;g__;s__	0	0	0	0	0	0.0992656	0.268345	0.0136809	0	0	0.115068	0.106273	0.0107529	0	0	0
SY_Active_Co131	d__Bacteria;p__Proteobacteria;c__Gammaproteobacteria;o__Pseudomonadales;f__Halieaceae;g__Halioglobus;s__	0	0	0	0	0	0.0206335	0.0219121	0	0	0	0.244994	0.17786	0.0175944	0	0	0
SY_S23_1	d__Bacteria;p__Proteobacteria;c__Gammaproteobacteria;o__Pseudomonadales;f__Halieaceae;g__Halioglobus;s__	0	0	0	0	0	0.0962996	0.157245	0.0391659	0	0	0.807368	0.322427	0.0509494	0.00422778	0	0
SY_S24_17	d__Bacteria;p__Proteobacteria;c__Gammaproteobacteria;o__SZUA-152;f__SZUA-152;g__;s__	0	0.0402988	0.0296984	0.0379253	0.0131997	0.0448363	0.137485	0.0843251	0.0317005	0.00732096	0.267877	0.249625	0.0685644	0.0181582	0	0
SY_S16_3	d__Bacteria;p__Proteobacteria;c__Gammaproteobacteria;o__SZUA-229;f__SZUA-229;g__GCA-2746365;s__	0.00320626	0.661064	0.686049	0.384225	0.179427	0.0202534	0.0725705	0.0389748	0.0135616	0	0.0545529	0.0372957	0.013395	0.00328759	0	0
SY_S23_4	d__Bacteria;p__Proteobacteria;c__Gammaproteobacteria;o__SZUA-229;f__SZUA-229;g__GCA-2746365;s__	0.00324527	0.0180834	0.0191353	0.0114129	0.0161229	0.122756	0.39373	0.161764	0.0324667	0.0108244	0.526856	0.404825	0.116295	0.0173515	0.00229857	0
SY_S20_41	d__Bacteria;p__Proteobacteria;c__Gammaproteobacteria;o__SZUA-229;f__SZUA-229;g__GCA-2746365;s__	0	0.03799	0.0253998	0.0112496	0.00995253	0.235279	1.06575	0.617775	0.147611	0.0101604	0.233495	0.239631	0.124566	0.029462	0	0
SY_Inactive_Co79	d__Bacteria;p__Proteobacteria;c__Gammaproteobacteria;o__SZUA-229;f__SZUA-229;g__GCA-2746365;s__	0	0.223626	0.174544	0.073418	0.0171873	0.0102987	0.0653265	0.0489228	0.0106487	0	0.0332588	0.0357937	0.0192659	0.00478109	0	0
SY_Active_Co378	d__Bacteria;p__Proteobacteria;c__Gammaproteobacteria;o__SZUA-229;f__SZUA-229;g__SZUA-116;s__	0.00764794	0.0319383	0.0149791	0	0	0.0178146	0.0836704	0.0590749	0.00473686	0	0.135538	0.0432912	0.01409	0	0	0
SY_Inactive_Co73	d__Bacteria;p__Proteobacteria;c__Gammaproteobacteria;o__UBA6429;f__UBA6429;g__;s__	0.0074917	0.218254	0.156279	0.13613	0.0649251	0.00696568	0.019975	0.0128913	0.00616552	0.00270597	0.0839816	0.0796319	0.0115843	0.00442061	0	0
SY_S14_3	d__Bacteria;p__Proteobacteria;c__Gammaproteobacteria;o__UBA6429;f__UBA6429;g__;s__	0	0.309183	0.0125612	0.0119634	0	0	0	0	0	0	0	0	0	0	0	0
SY_S20_30	d__Bacteria;p__Proteobacteria;c__Gammaproteobacteria;o__UBA6429;f__UBA6429;g__;s__	0	0.0121659	0.00700546	0.0128038	0	0.0539813	0.118064	0.280658	0.0118633	0	0.0434771	0.0607837	0.0234295	0.00382413	0.00249738	0
SY_Active_Co286	d__Bacteria;p__Proteobacteria;c__Gammaproteobacteria;o__UBA9214;f__UBA9214;g__SZUA-186;s__	0.0118735	0.0123748	0.00692873	0	0	0.00816315	0.043454	0.0566016	0.0143415	0	0.128612	0.108938	0.0783099	0.00655823	0	0
SY_Active_Co53	d__Bacteria;p__Proteobacteria;c__Gammaproteobacteria;o__UBA9214;f__UBA9214;g__SZUA-186;s__	0.0302099	0.0383226	0.0209319	0	0	0.0159681	0.0498174	0.0482253	0.0159696	0.00395946	0.287498	0.165778	0.0689554	0.00850479	0	0
SY_S14_17	d__Bacteria;p__Proteobacteria;c__Gammaproteobacteria;o__UBA9214;f__UBA9214;g__UBA9214;s__	0.112814	1.05048	1.09795	0.154731	0.112327	0.11515	0.298376	0.197423	0.039237	0.005272	0.279554	0.224687	0.0922448	0.0112868	0	0
SY_Active_Co578	d__Bacteria;p__Proteobacteria;c__Gammaproteobacteria;o__UWMA-0217;f__UWMA-0217;g__UWMA-0217;s__	0	0	0	0	0	0.00834687	0.0205806	0.0400516	0.0136475	0	0.0124351	0.0288877	0.0366573	0.00671741	0	0
SY_S14_1	d__Bacteria;p__Proteobacteria;c__Gammaproteobacteria;o__Woeseiales;f__Woeseiaceae;g__;s__	0.557503	0.317072	0.114184	0.0130002	0.00907145	0	0	0	0	0	0	0	0	0	0	0
SY_Inactive_Co171	d__Bacteria;p__Proteobacteria;c__Gammaproteobacteria;o__Woeseiales;f__Woeseiaceae;g__JAACFE01;s__	0.170201	0.0856058	0.0240981	0	0	0	0	0	0	0	0	0	0	0	0	0
SY_S19_40	d__Bacteria;p__Proteobacteria;c__Gammaproteobacteria;o__Xanthomonadales;f__SZUA-36;g__JABDPF01;s__	0	0	0	0	0	0.101827	0.156845	0.0531082	0.0106719	0.00354582	0.319342	0.149272	0.0302812	0.00342541	0	0
SY_S14_28	d__Bacteria;p__Proteobacteria;c__Zetaproteobacteria;o__Mariprofundales;f__Mariprofundaceae;g__WSZY01;s__	0.0109809	0.200959	0.0292531	0	0	0	0	0	0	0	0.00348937	0	0	0	0	0
SY_Active_Co429	d__Bacteria;p__Ratteibacteria;c__;o__;f__;g__;s__	0	0	0	0	0	0	0.00333053	0.00685241	0.0439087	0.0154433	0	0.00386685	0.0234232	0.0478491	0.0245752	0.0293122
SY_Inactive_Co159	d__Bacteria;p__Spirochaetota;c__B62-G9;o__B62-G9;f__B62-G9;g__;s__	0	0.0645344	0.117672	0.0457637	0.0295933	0	0	0	0	0	0	0	0	0	0	0
SY_Inactive_Co120	d__Bacteria;p__Spirochaetota;c__B62-G9;o__B62-G9;f__B62-G9;g__DRHN01;s__	0	0.0270118	0.0405166	0.0905025	0.0992435	0	0	0	0	0	0	0	0	0	0	0
SY_Active_Co523	d__Bacteria;p__Spirochaetota;c__Spirochaetia;o__DSM-27196;f__SLST01;g__JAHOYX01;s__	0	0	0	0	0	0	0.00291108	0.00656882	0.0311121	0.0499799	0	0	0.0127501	0.0411601	0.0192656	0.0249707
SY_Inactive_Co3	d__Bacteria;p__Spirochaetota;c__Spirochaetia;o__SZUA-6;f__DRHE01;g__JAFGQJ01;s__	0	0.0666047	0.0651122	0.0631784	0.0544846	0	0	0	0	0	0	0	0	0	0	0
SY_S24_11	d__Bacteria;p__Spirochaetota;c__UBA12135;o__COTS27;f__COTS27;g__;s__	0	0	0	0	0	0	0	0	0	0	0.00661987	0.339348	0	0	0	0
SY_Inactive_Co35	d__Bacteria;p__Sumerlaeota;c__Sumerlaeia;o__MWCT01;f__;g__;s__	0	0.0958627	0.132669	0.152322	0.209265	0	0	0	0	0	0	0	0	0	0	0
SY_Inactive_Co106	d__Bacteria;p__SZUA-182;c__SZUA-182;o__DTGQ01;f__;g__;s__	0	0.16006	0.067939	0.0162388	0	0	0	0	0	0	0	0	0	0	0	0
SY_Inactive_Co87	d__Bacteria;p__TA06;c__DG-26;o__E44-bin18;f__E44-bin18;g__E44-bin18;s__	0	0.0199525	0.0535867	0.148358	0.291529	0	0	0	0	0	0	0	0	0	0	0
SY_Inactive_Co181	d__Bacteria;p__TA06_A;c__DG-26_A;o__;f__;g__;s__	0	0.0405928	0.0507076	0.0641377	0.0811102	0	0	0	0	0	0	0	0	0	0	0
SY_Active_Co364	d__Bacteria;p__TA06_A;c__DG-26_A;o__SM23-81;f__SM23-81;g__;s__	0	0	0.00527221	0.0124162	0.0168718	0	0	0.00643395	0.0200405	0.0839407	0.00470037	0.00744887	0.0210707	0.0816127	0.121498	0.0997906
SY_Active_Co356	d__Bacteria;p__UBA3054;c__UBA3054;o__UBA3054;f__B51-G9;g__;s__	0	0	0.00277591	0.004309	0	0	0	0.00281034	0.00958779	0.0351257	0	0	0.00465886	0.013301	0.0419311	0.0373751
SY_S19_16	d__Bacteria;p__UBA6262;c__UBA6262;o__WVXT01;f__;g__;s__	0	0	0	0	0	0.0060892	0.186317	0.0703801	0.0366414	0	0	0.00839639	0.0222471	0.00613237	0	0
SY_Active_Co571	d__Bacteria;p__UBA6262;c__UBA6262;o__WVXT01;f__;g__;s__	0	0	0.00323423	0	0	0	0.0357697	0.125434	0.0723964	0.0117709	0	0.010463	0.0363408	0.0279195	0	0
SY_Active_Co45	d__Bacteria;p__UBP14;c__UBA6098;o__UBA6098;f__B30-G16;g__;s__	0	0	0	0	0	0	0	0	0.00916185	0.05931	0	0	0.00397111	0.0189943	0.0844946	0.0442061
SY_Active_Co9	d__Bacteria;p__Verrucomicrobiota;c__Kiritimatiellae;o__JAFGHX01;f__JAFGHX01;g__;s__	0	0	0	0	0	0.0526154	0.0546498	0.0304091	0.00449206	0	0.0151647	0.0116001	0.010076	0.00141156	0	0
SY_S23_23	d__Bacteria;p__Verrucomicrobiota;c__Kiritimatiellae;o__Kiritimatiellales;f__Pontiellaceae;g__Pontiella;s__	0	0	0	0	0	0.105717	0.0385609	0.00449774	0	0	0.224865	0.126426	0.0182008	0	0	0
SY_Active_Co598	d__Bacteria;p__Verrucomicrobiota;c__Kiritimatiellae;o__Kiritimatiellales;f__Pontiellaceae;g__UBA5540;s__	0	0	0	0	0	0.0145636	0.115632	0.0206077	0.00956105	0	0.00549125	0.0112611	0.0342976	0.0164754	0	0
SY_Active_Co329	d__Bacteria;p__Verrucomicrobiota;c__Kiritimatiellae;o__SLAD01;f__;g__;s__	0	0	0	0	0	0.00213423	0.00662405	0.0142889	0.0105718	0.00519965	0.0121106	0.0145933	0.0350611	0.0293259	0	0
SY_Active_Co323	d__Bacteria;p__Verrucomicrobiota;c__Kiritimatiellae;o__SPBP01;f__;g__;s__	0	0	0	0	0	0.0254238	0.0266347	0.00348355	0	0	0.128192	0.0848	0.0132846	0	0	0
SY_Active_Co525	d__Bacteria;p__Verrucomicrobiota;c__Lentisphaeria;o__UBA2565;f__UBA2565;g__UBA2565;s__	0	0	0	0	0	0	0.00483811	0.0455271	0.0141694	0	0.00436402	0.0170672	0.062177	0.00999492	0	0
SY_Active_Co234	d__Bacteria;p__Verrucomicrobiota;c__Lentisphaeria;o__Victivallales;f__JAADHT01;g__;s__	0	0	0	0	0	0.0657919	0.118972	0.0114516	0.00642988	0	0	0	0.00470607	0.00761217	0	0
SY_Active_Co70	d__Bacteria;p__Verrucomicrobiota;c__Verrucomicrobiae;o__Opitutales;f__Opitutaceae;g__B12-G4;s__	0	0.00515149	0.00735491	0	0	0.0313423	0.0248057	0.0151059	0.00324071	0	0.0479085	0.0251179	0.0117263	0	0	0
SY_Active_Co257	d__Bacteria;p__Verrucomicrobiota;c__Verrucomicrobiae;o__Verrucomicrobiales;f__Akkermansiaceae;g__Rubritalea;s__	0	0	0	0	0	0.0175117	0	0	0	0	0.124179	0.0376952	0	0	0	0
SY_Inactive_Co176	d__Bacteria;p__VGIX01;c__VGIX01;o__;f__;g__;s__	0	0.0257967	0.07834	0.044154	0.0358439	0	0	0.00554137	0.0034473	0	0.00852599	0.0097949	0.0167176	0.00542333	0	0
SY_S28_29	d__Bacteria;p__VGIX01;c__VGIX01;o__VGIX01;f__VGIX01;g__;s__	0	0.00649673	0.0114101	0.0165334	0.0307191	0.0116864	0.0521933	0.0610334	0.16653	0.215702	0.00790423	0.0125074	0.0497598	0.162346	0.154187	0.181918
SY_S28_24	d__Bacteria;p__VGIX01;c__VGIX01;o__VGIX01;f__VGIX01;g__;s__	0	0.00863356	0.0188489	0.0255922	0.0278087	0.0201915	0.0487837	0.0577811	0.191325	0.434748	0.0206362	0.0228513	0.0581496	0.281618	0.386612	0.381416
SY_Active_Co127	d__Bacteria;p__VGIX01;c__VGIX01;o__VGIX01;f__VGIX01;g__;s__	0	0	0	0	0	0	0.0043529	0.00814558	0.0338286	0.12474	0	0.00486057	0.0257969	0.0849383	0.0642296	0.0757448
SY_S19_29	d__Bacteria;p__VGIX01;c__VGIX01;o__VGIX01;f__VGIX01;g__;s__	0	0.013848	0.0243022	0.0239876	0.0256205	0.123551	0.245684	0.247341	0.128827	0.0363451	0.119749	0.119582	0.160432	0.0501331	0.0136181	0.0110125
SY_Active_Co604	d__Bacteria;p__VGIX01;c__VGIX01;o__VGIX01;f__VGIX01;g__;s__	0	0.0346198	0.0891567	0.144619	0.171898	0.00988763	0.0312256	0.0657349	0.180466	0.124776	0.0128304	0.019709	0.0616331	0.156792	0.0271959	0.0180944
SY_S17_19	d__Bacteria;p__VGIX01;c__VGIX01;o__VGIX01;f__VGIX01;g__;s__	0	0.0541267	0.140265	0.207832	0.301535	0.0120305	0.0299238	0.040309	0.0649929	0.0428898	0.0125152	0.0146005	0.0317141	0.0527274	0.0145205	0.0114105
SY_S27_16	d__Bacteria;p__WOR-3;c__32-111;o__QNBC01;f__QNBC01;g__;s__	0	0	0	0	0	0.00209354	0.009024	0.0128986	0.0927508	0.368644	0.00187906	0.004937	0.0187334	0.139639	0.302866	0.164774
SY_Active_Co662	d__Bacteria;p__WOR-3;c__WOR-3;o__B3-TA06;f__B3-TA06;g__B3-TA06;s__	0	0	0	0	0	0	0	0	0.00512489	0.0284663	0	0	0.00524034	0.0234884	0.0320473	0.0289849
SY_Active_Co389	d__Bacteria;p__WOR-3;c__WOR-3;o__SM23-42;f__SM23-42;g__SOIY01;s__	0	0	0	0	0	0	0	0.00569038	0.0510129	0.320593	0	0	0.00880992	0.0597166	0.434361	0.208682
SY_S15_20	d__Bacteria;p__WOR-3;c__WOR-3;o__SM23-42;f__SM23-42;g__SOIY01;s__	0	0.139292	0.263138	0.294349	0.302366	0	0	0	0	0	0	0	0.0205371	0	0	0
SY_Inactive_Co119	d__Bacteria;p__WOR-3;c__WOR-3;o__SM23-42;f__SM23-42;g__SOIY01;s__SOIY01 sp004376785	0	0.0928321	0.127553	0.322467	0.383411	0	0	0	0	0	0	0	0	0	0	0
SY_Active_Co600	d__Bacteria;p__Zixibacteria;c__MSB-5A5;o__CAIYYT01;f__CAIYYT01;g__;s__	0	0	0	0	0	0	0.00707956	0.016139	0.0315358	0.0209662	0.00693501	0.00861065	0.0185944	0.0240228	0.00551207	0.0104309
SY_Inactive_Co45	d__Bacteria;p__Zixibacteria;c__MSB-5A5;o__GN15;f__FEB-12;g__;s__	0	0.0365627	0.0925266	0.0999456	0.128314	0	0	0.00672335	0.0203368	0.0141968	0	0	0.0097294	0.0236826	0.00847212	0.00877182
SY_S28_3	d__Bacteria;p__Zixibacteria;c__MSB-5A5;o__GN15;f__FEB-12;g__;s__	0	0.00490799	0.0119406	0.0171028	0.0220103	0	0.00679083	0.0370829	0.131182	0.106404	0.00292212	0.0100255	0.0612959	0.151845	0.0641153	0.0890903
SY_S17_3	d__Bacteria;p__Zixibacteria;c__MSB-5A5;o__GN15;f__FEB-12;g__;s__	0	0.0397324	0.068229	0.131207	0.408957	0	0	0	0	0	0	0	0.0147245	0.00826044	0	0
SY_Active_Co51	d__Bacteria;p__Zixibacteria;c__MSB-5A5;o__GN15;f__FEB-12;g__;s__	0	0	0.00592417	0.0073393	0	0.00246392	0.0127286	0.0297525	0.0299674	0.00956333	0.00842918	0.0186508	0.0333085	0.0245174	0	0
SY_Active_Co616	d__Bacteria;p__Zixibacteria;c__MSB-5A5;o__GN15;f__FEB-12;g__QNAD01;s__	0	0	0	0	0	0.0179808	0.0677243	0.197692	0.111612	0.00477087	0.0159415	0.0729531	0.185265	0.0401621	0.0214752
SY_Active_Co105	d__Bacteria;p__Zixibacteria;c__MSB-5A5;o__GN15;f__FEB-12;g__QNAD01;s__	0	0	0	0	0	0.00467999	0.0207284	0.0977058	0.0420864	0	0.00303448	0.0195492	0.0623133	0.00476692	0.00218693
SY_Active_Co187	d__Bacteria;p__Zixibacteria;c__MSB-5A5;o__JAABVY01;f__JAHJOQ01;g__;s__	0	0	0	0.00792355	0.00576815	0	0	0.00462655	0.01372	0.0243684	0	0.00271624	0.0101783	0.0278226	0.0255473	0.0256036

## Sheet: Supplementary Table 4
Supplementary Table 4. Summary of antiviral genes from 487 prokaryotic genomes.
replicon	hit_id	gene_name	hit_pos	model_fqn	sys_id	sys_loci	locus_num	sys_wholeness	sys_score	sys_occ	hit_gene_ref	hit_status	hit_seq_len	hit_i_eval	hit_score	hit_profile_cov	hit_seq_cov	hit_begin_match	hit_end_match	counterpart	used_in
SY_Active_Co142_000000000094	SY_Active_Co142_000000000094_2	HerA_DUF	25582	defense-finder-models/DefenseFinder_3/Gao_Her/Gao_Her_DUF	SY_Active_Co142_000000000094_Gao_Her_DUF_11	1	1	1	2	1	HerA_DUF	mandatory	592	5.1e-171	576.4	0.988	0.988	6	590
SY_Active_Co142_000000000094	SY_Active_Co142_000000000094_3	DUF4297	25583	defense-finder-models/DefenseFinder_3/Gao_Her/Gao_Her_DUF	SY_Active_Co142_000000000094_Gao_Her_DUF_11	1	1	1	2	1	DUF4297	mandatory	403	1.9e-35	128.6	0.846	0.826	1	333
SY_Active_Co169_000000000104	SY_Active_Co169_000000000104_1	QatA	47502	defense-finder-models/DefenseFinder_3/Gao_Qat/Gao_Qat	SY_Active_Co169_000000000104_Gao_Qat_4	1	1	1	4	1	QatA	mandatory	600	1.7e-74	257.6	0.914	0.965	3	581
SY_Active_Co169_000000000104	SY_Active_Co169_000000000104_2	QatB	47503	defense-finder-models/DefenseFinder_3/Gao_Qat/Gao_Qat	SY_Active_Co169_000000000104_Gao_Qat_4	1	1	1	4	1	QatB	mandatory	253	2.7e-10	46.1	0.891	0.862	17	234
SY_Active_Co169_000000000104	SY_Active_Co169_000000000104_3	QatC	47504	defense-finder-models/DefenseFinder_3/Gao_Qat/Gao_Qat	SY_Active_Co169_000000000104_Gao_Qat_4	1	1	1	4	1	QatC	mandatory	443	3e-74	256.5	0.888	0.894	41	436
SY_Active_Co169_000000000104	SY_Active_Co169_000000000104_4	QatD	47505	defense-finder-models/DefenseFinder_3/Gao_Qat/Gao_Qat	SY_Active_Co169_000000000104_Gao_Qat_4	1	1	1	4	1	QatD	mandatory	246	1e-72	250.5	0.949	0.972	2	240
SY_Active_Co240_000000000263	SY_Active_Co240_000000000263_2	ThsA_new_petit	88236	defense-finder-models/DefenseFinder_3/Thoeris/Thoeris_II	SY_Active_Co240_000000000263_Thoeris_II_1	1	1	1	2	1	ThsA_new_petit	mandatory	282	4.6e-27	101.2	0.931	0.844	41	278
SY_Active_Co240_000000000263	SY_Active_Co240_000000000263_3	ThsB_Global	88237	defense-finder-models/DefenseFinder_3/Thoeris/Thoeris_II	SY_Active_Co240_000000000263_Thoeris_II_1	1	1	1	2	1	ThsB_Global	mandatory	158	6.3e-15	61.4	0.492	0.69	3	111
SY_Active_Co248_000000000776	SY_Active_Co248_000000000776_1	ThsA_new_petit	96332	defense-finder-models/DefenseFinder_3/Thoeris/Thoeris_II	SY_Active_Co248_000000000776_Thoeris_II_2	1	1	1	2	1	ThsA_new_petit	mandatory	271	5.2e-46	163.2	0.965	0.849	39	268
SY_Active_Co248_000000000776	SY_Active_Co248_000000000776_2	ThsB_Global	96333	defense-finder-models/DefenseFinder_3/Thoeris/Thoeris_II	SY_Active_Co248_000000000776_Thoeris_II_2	1	1	1	2	1	ThsB_Global	mandatory	190	1.6e-12	53.6	0.674	0.763	27	171
SY_Active_Co248_000000000818	SY_Active_Co248_000000000818_1	AAA_21	96416	defense-finder-models/DefenseFinder_3/Rst_PARIS/PARIS_II	SY_Active_Co248_000000000818_PARIS_II_5	1	1	1	2	1	AAA_21	mandatory	366	2e-12	53.5	0.678	0.806	59	353
SY_Active_Co248_000000000818	SY_Active_Co248_000000000818_2	DUF4435	96417	defense-finder-models/DefenseFinder_3/Rst_PARIS/PARIS_II	SY_Active_Co248_000000000818_PARIS_II_5	1	1	1	2	1	DUF4435	mandatory	184	1.2e-13	57.5	0.534	0.658	28	148
SY_Active_Co375_000000000364	SY_Active_Co375_000000000364_4	DUF4435	205947	defense-finder-models/DefenseFinder_3/Rst_PARIS/PARIS_II	SY_Active_Co375_000000000364_PARIS_II_6	1	1	1	2	1	DUF4435	mandatory	266	3.6e-08	39.6	0.415	0.353	13	106
SY_Active_Co375_000000000364	SY_Active_Co375_000000000364_5	AAA_21	205948	defense-finder-models/DefenseFinder_3/Rst_PARIS/PARIS_II	SY_Active_Co375_000000000364_PARIS_II_6	1	1	1	2	1	AAA_21	mandatory	352	7.8e-20	77.8	0.345	0.312	218	327
SY_Active_Co387_000000000072	SY_Active_Co387_000000000072_2	ThsA_new_petit	217240	defense-finder-models/DefenseFinder_3/Thoeris/Thoeris_II	SY_Active_Co387_000000000072_Thoeris_II_3	1	1	1	2	1	ThsA_new_petit	mandatory	315	6.2e-19	74.6	0.939	0.73	64	293
SY_Active_Co387_000000000072	SY_Active_Co387_000000000072_3	ThsB_Global	217241	defense-finder-models/DefenseFinder_3/Thoeris/Thoeris_II	SY_Active_Co387_000000000072_Thoeris_II_3	1	1	1	2	1	ThsB_Global	mandatory	167	5.1e-18	71.5	0.585	0.683	3	116
SY_Active_Co427_000000000125	SY_Active_Co427_000000000125_2	DUF4435	261079	defense-finder-models/DefenseFinder_3/Rst_PARIS/PARIS_I	SY_Active_Co427_000000000125_PARIS_I_7	1	1	1	2	1	DUF4435	mandatory	281	6.4e-07	35.5	0.928	0.84	7	242
SY_Active_Co427_000000000125	SY_Active_Co427_000000000125_3	AAA_15	261080	defense-finder-models/DefenseFinder_3/Rst_PARIS/PARIS_I	SY_Active_Co427_000000000125_PARIS_I_7	1	1	1	2	1	AAA_15	mandatory	357	1.7e-24	93.1	0.997	0.947	1	338
SY_Active_Co427_000000001117	SY_Active_Co427_000000001117_2	DUF4435	264215	defense-finder-models/DefenseFinder_3/Rst_PARIS/PARIS_II	SY_Active_Co427_000000001117_PARIS_II_8	1	1	1	2	1	DUF4435	mandatory	325	1.5e-38	139	0.975	0.723	28	262
SY_Active_Co427_000000001117	SY_Active_Co427_000000001117_3	AAA_21	264216	defense-finder-models/DefenseFinder_3/Rst_PARIS/PARIS_II	SY_Active_Co427_000000001117_PARIS_II_8	1	1	1	2	1	AAA_21	mandatory	73	6.5e-12	51.8	0.184	0.74	1	54
SY_Active_Co45_000000000321	SY_Active_Co45_000000000321_2	AAA_15_DUF4435	298581	defense-finder-models/DefenseFinder_3/Rst_PARIS/PARIS_I_merge	SY_Active_Co45_000000000321_PARIS_I_merge_9	1	1	1	1	1	AAA_15_DUF4435	mandatory	608	2e-51	181.3	0.588	0.673	83	491
SY_Active_Co45_000000000367	SY_Active_Co45_000000000367_2	AAA_15_DUF4435	298695	defense-finder-models/DefenseFinder_3/Rst_PARIS/PARIS_I_merge	SY_Active_Co45_000000000367_PARIS_I_merge_13	1	1	1	1	1	AAA_15_DUF4435	mandatory	608	2.9e-24	91.6	0.347	0.398	272	513
SY_Active_Co563_000000000108	SY_Active_Co563_000000000108_1	AAA_15	372175	defense-finder-models/DefenseFinder_3/Rst_PARIS/PARIS_I	SY_Active_Co563_000000000108_PARIS_I_10	1	1	1	2	1	AAA_15	mandatory	488	1.4e-19	77	1	0.881	37	466
SY_Active_Co563_000000000108	SY_Active_Co563_000000000108_2	DUF4435	372176	defense-finder-models/DefenseFinder_3/Rst_PARIS/PARIS_I	SY_Active_Co563_000000000108_PARIS_I_10	1	1	1	2	1	DUF4435	mandatory	286	8.3e-40	143.1	0.975	0.755	22	237
SY_Active_Co646_000000000013	SY_Active_Co646_000000000013_3	DruF	443695	defense-finder-models/DefenseFinder_3/Druantia/Druantia_II	SY_Active_Co646_000000000013_Druantia_II_12	1	1	0.75	2	1	DruF	accessory	681	7.1e-80	275.2	0.573	0.761	1	518
SY_Active_Co646_000000000013	SY_Active_Co646_000000000013_4	DruF	443696	defense-finder-models/DefenseFinder_3/Druantia/Druantia_II	SY_Active_Co646_000000000013_Druantia_II_12	1	1	0.75	2	1	DruF	accessory	338	2.1e-12	52	0.307	0.822	7	284
SY_Active_Co646_000000000013	SY_Active_Co646_000000000013_5	DruE_2	443697	defense-finder-models/DefenseFinder_3/Druantia/Druantia_II	SY_Active_Co646_000000000013_Druantia_II_12	1	1	0.75	2	1	DruE_1	mandatory	1917	0	1945.7	0.997	0.997	1	1911
SY_Active_Co646_000000000013	SY_Active_Co646_000000000013_7	DruM	443699	defense-finder-models/DefenseFinder_3/Druantia/Druantia_II	SY_Active_Co646_000000000013_Druantia_II_12	1	1	0.75	2	1	DruM	accessory	383	2.4e-66	230.5	0.84	0.953	13	377
SY_Active_Co105_000000000059	SY_Active_Co105_000000000059_11	Type_IIG	1735	defense-finder-models/RM/RM/RM_Type_IIG	SY_Active_Co105_000000000059_RM_Type_IIG_113	1	1	1	1	1	Type_IIG	mandatory	1026	3.5e-158	534.9	0.933	0.826	175	1021
SY_Active_Co110_000000000008	SY_Active_Co110_000000000008_1	Type_IIG	2981	defense-finder-models/RM/RM/RM_Type_IIG	SY_Active_Co110_000000000008_RM_Type_IIG_114	1	1	1	1	1	Type_IIG	mandatory	396	2.3e-108	369.9	0.464	0.992	4	396
SY_Active_Co110_000000000027	SY_Active_Co110_000000000027_4	Type_IIG	3119	defense-finder-models/RM/RM/RM_Type_IIG	SY_Active_Co110_000000000027_RM_Type_IIG_115	1	1	1	1	1	Type_IIG	mandatory	502	3.7e-148	501.7	0.573	0.976	13	502
SY_Active_Co110_000000000390	SY_Active_Co110_000000000390_1	Type_IIG	4475	defense-finder-models/RM/RM/RM_Type_IIG	SY_Active_Co110_000000000390_RM_Type_IIG_116	1	1	1	1	1	Type_IIG	mandatory	938	6.5e-237	795.5	0.813	0.983	14	935
SY_Active_Co110_000000001004	SY_Active_Co110_000000001004_1	Type_II_REases	5886	defense-finder-models/RM/RM/RM_Type_II	SY_Active_Co110_000000001004_RM_Type_II_274	1	1	1	2	1	Type_II_REases	mandatory	122	7.2e-06	32.3	0.546	0.943	5	119
SY_Active_Co110_000000001004	SY_Active_Co110_000000001004_2	Type_II_MTases	5887	defense-finder-models/RM/RM/RM_Type_II	SY_Active_Co110_000000001004_RM_Type_II_274	1	1	1	2	1	Type_II_MTases	mandatory	290	3.8e-54	189.9	0.672	0.931	5	274
SY_Active_Co110_000000001021	SY_Active_Co110_000000001021_2	Type_II_MTases	5924	defense-finder-models/RM/RM/RM_Type_II	SY_Active_Co110_000000001021_RM_Type_II_275	1	1	1	2	1	Type_II_MTases	mandatory	430	7.1e-48	169.4	0.68	0.614	4	267
SY_Active_Co110_000000001021	SY_Active_Co110_000000001021_3	Type_II_REases	5925	defense-finder-models/RM/RM/RM_Type_II	SY_Active_Co110_000000001021_RM_Type_II_275	1	1	1	2	1	Type_II_REases	mandatory	183	6.1e-14	58.4	0.5	0.765	9	148
SY_Active_Co110_000000001048	SY_Active_Co110_000000001048_1	Type_IIG	5985	defense-finder-models/RM/RM/RM_Type_IIG	SY_Active_Co110_000000001048_RM_Type_IIG_117	1	1	1	1	1	Type_IIG	mandatory	520	2.8e-98	336.5	0.505	0.888	59	520
SY_Active_Co137_000000000966	SY_Active_Co137_000000000966_2	Type_II_REases	23930	defense-finder-models/RM/RM/RM_Type_II	SY_Active_Co137_000000000966_RM_Type_II_276	1	1	1	2	1	Type_II_REases	mandatory	260	7.4e-10	45.4	0.943	0.927	4	244
SY_Active_Co137_000000000966	SY_Active_Co137_000000000966_3	Type_II_MTases	23931	defense-finder-models/RM/RM/RM_Type_II	SY_Active_Co137_000000000966_RM_Type_II_276	1	1	1	2	1	Type_II_MTases	mandatory	286	2.8e-51	180.5	0.675	0.948	5	275
SY_Active_Co137_000000001299	SY_Active_Co137_000000001299_1	Type_IIG	24704	defense-finder-models/RM/RM/RM_Type_IIG	SY_Active_Co137_000000001299_RM_Type_IIG_118	1	1	1	1	1	Type_IIG	mandatory	510	2.8e-108	369.6	0.579	0.918	18	485
SY_Active_Co145_000000000071	SY_Active_Co145_000000000071_2	Type_II_REases	28401	defense-finder-models/RM/RM/RM_Type_II	SY_Active_Co145_000000000071_RM_Type_II_277	1	1	1	2	2	Type_II_REases	mandatory	416	2.6e-05	29.9	0.901	0.755	98	411
SY_Active_Co145_000000000071	SY_Active_Co145_000000000071_3	Type_II_MTases	28402	defense-finder-models/RM/RM/RM_Type_II	SY_Active_Co145_000000000071_RM_Type_II_277	1	1	1	2	2	Type_II_MTases	mandatory	267	5.4e-72	248.5	0.675	0.97	4	262
SY_Active_Co145_000000000071	SY_Active_Co145_000000000071_4	Type_II_MTases	28403	defense-finder-models/RM/RM/RM_Type_II	SY_Active_Co145_000000000071_RM_Type_II_277	1	1	1	2	2	Type_II_MTases	mandatory	68	1.6e-20	79.6	0.175	0.941	3	66
SY_Active_Co148_000000000284	SY_Active_Co148_000000000284_2	Type_II_MTases	33398	defense-finder-models/RM/RM/RM_Type_II	SY_Active_Co148_000000000284_RM_Type_II_278	1	1	1	2	1	Type_II_MTases	mandatory	298	3.6e-62	216.2	0.68	0.859	5	260
SY_Active_Co148_000000000284	SY_Active_Co148_000000000284_3	Type_II_REases	33399	defense-finder-models/RM/RM/RM_Type_II	SY_Active_Co148_000000000284_RM_Type_II_278	1	1	1	2	1	Type_II_REases	mandatory	247	9.5e-07	35	0.405	0.879	28	244
SY_Active_Co159_000000000732	SY_Active_Co159_000000000732_2	Type_IIG	40247	defense-finder-models/RM/RM/RM_Type_IIG	SY_Active_Co159_000000000732_RM_Type_IIG_119	1	1	1	1	1	Type_IIG	mandatory	630	1e-102	351.6	0.494	0.987	8	629
SY_Active_Co169_000000000174	SY_Active_Co169_000000000174_1	Type_IV_REases	47961	defense-finder-models/RM/RM/RM_Type_IV	SY_Active_Co169_000000000174_RM_Type_IV_65	1	1	1	1	1	Type_IV_REases	mandatory	305	2.7e-54	190.7	0.392	0.554	132	300
SY_Active_Co194_000000000275	SY_Active_Co194_000000000275_7	Type_II_REases	58658	defense-finder-models/RM/RM/RM_Type_II	SY_Active_Co194_000000000275_RM_Type_II_279	1	1	1	2	1	Type_II_REases	mandatory	386	4.2e-08	39.8	0.637	0.692	63	329
SY_Active_Co194_000000000275	SY_Active_Co194_000000000275_8	Type_II_MTases	58659	defense-finder-models/RM/RM/RM_Type_II	SY_Active_Co194_000000000275_RM_Type_II_279	1	1	1	2	1	Type_II_MTases	mandatory	954	4e-143	484.7	1.617	0.636	77	683
SY_Active_Co226_000000001076	SY_Active_Co226_000000001076_1	Type_IIG	74485	defense-finder-models/RM/RM/RM_Type_IIG	SY_Active_Co226_000000001076_RM_Type_IIG_120	1	1	1	1	1	Type_IIG	mandatory	605	3.5e-167	564	0.617	0.977	10	600
SY_Active_Co226_000000001206	SY_Active_Co226_000000001206_1	Type_IIG	74750	defense-finder-models/RM/RM/RM_Type_IIG	SY_Active_Co226_000000001206_RM_Type_IIG_121	1	1	1	1	1	Type_IIG	mandatory	557	8.4e-91	312.2	0.433	0.903	55	557
SY_Active_Co229_000000000823	SY_Active_Co229_000000000823_1	Type_II_REases	77483	defense-finder-models/RM/RM/RM_Type_II	SY_Active_Co229_000000000823_RM_Type_II_280	1	1	1	2	1	Type_II_REases	mandatory	243	1.3e-78	270.1	0.92	0.959	8	240
SY_Active_Co229_000000000823	SY_Active_Co229_000000000823_2	Type_II_MTases	77484	defense-finder-models/RM/RM/RM_Type_II	SY_Active_Co229_000000000823_RM_Type_II_280	1	1	1	2	1	Type_II_MTases	mandatory	273	8.8e-68	235	0.735	0.941	8	264
SY_Active_Co234_000000000280	SY_Active_Co234_000000000280_1	Type_IV_REases	82971	defense-finder-models/RM/RM/RM_Type_IV	SY_Active_Co234_000000000280_RM_Type_IV_66	1	1	1	1	1	Type_IV_REases	mandatory	389	6.3e-35	126.7	0.701	0.722	59	339
SY_Active_Co234_000000000655	SY_Active_Co234_000000000655_1	Type_IIG	83881	defense-finder-models/RM/RM/RM_Type_IIG	SY_Active_Co234_000000000655_RM_Type_IIG_122	1	1	1	1	1	Type_IIG	mandatory	554	3.1e-162	547.6	0.549	0.978	5	546
SY_Active_Co240_000000000150	SY_Active_Co240_000000000150_2	Type_IIG	87922	defense-finder-models/RM/RM/RM_Type_IIG	SY_Active_Co240_000000000150_RM_Type_IIG_2	1	1	1	1	1	Type_IIG	mandatory	682	1.6e-110	377.1	0.645	0.981	6	674
SY_Active_Co246_000000000045	SY_Active_Co246_000000000045_2	Type_II_MTases	92817	defense-finder-models/RM/RM/RM_Type_II	SY_Active_Co246_000000000045_RM_Type_II_281	1	1	1	2	1	Type_II_MTases	mandatory	560	2e-75	260	0.53	0.357	267	466
SY_Active_Co246_000000000045	SY_Active_Co246_000000000045_3	Type_II_REases	92818	defense-finder-models/RM/RM/RM_Type_II	SY_Active_Co246_000000000045_RM_Type_II_281	1	1	1	2	1	Type_II_REases	mandatory	363	2e-25	96.7	1.397	0.994	2	362
SY_Active_Co246_000000000093	SY_Active_Co246_000000000093_1	Type_IIG	93098	defense-finder-models/RM/RM/RM_Type_IIG	SY_Active_Co246_000000000093_RM_Type_IIG_123	1	1	1	1	1	Type_IIG	mandatory	782	1.3e-121	413.8	0.854	0.958	31	779
SY_Active_Co248_000000000005	SY_Active_Co248_000000000005_1	Type_II_MTases	93449	defense-finder-models/RM/RM/RM_Type_II	SY_Active_Co248_000000000005_RM_Type_II_282	1	1	1	2	2	Type_II_MTases	mandatory	293	2.1e-60	210.3	0.656	0.843	5	251
SY_Active_Co248_000000000005	SY_Active_Co248_000000000005_2	Type_II_REases	93450	defense-finder-models/RM/RM/RM_Type_II	SY_Active_Co248_000000000005_RM_Type_II_282	1	1	1	2	2	Type_II_REases	mandatory	367	5e-19	75.2	0.817	0.899	28	357
SY_Active_Co248_000000000005	SY_Active_Co248_000000000005_3	Type_II_MTases	93451	defense-finder-models/RM/RM/RM_Type_II	SY_Active_Co248_000000000005_RM_Type_II_282	1	1	1	2	2	Type_II_MTases	mandatory	307	2.8e-112	380.4	0.738	0.876	1	269
SY_Active_Co248_000000000014	SY_Active_Co248_000000000014_7	Type_IIG	93536	defense-finder-models/RM/RM/RM_Type_IIG	SY_Active_Co248_000000000014_RM_Type_IIG_124	1	1	1	1	1	Type_IIG	mandatory	1128	8.5e-119	404.4	0.992	0.991	7	1124
SY_Active_Co248_000000000019	SY_Active_Co248_000000000019_5	Type_IIG	93573	defense-finder-models/RM/RM/RM_Type_IIG	SY_Active_Co248_000000000019_RM_Type_IIG_125	1	1	1	1	1	Type_IIG	mandatory	1050	6.5e-203	683	1.207	0.982	14	1044
SY_Active_Co248_000000000102	SY_Active_Co248_000000000102_3	Type_IIG	94159	defense-finder-models/RM/RM/RM_Type_IIG	SY_Active_Co248_000000000102_RM_Type_IIG_126	1	1	1	1	1	Type_IIG	mandatory	1163	1.7e-109	373.7	0.825	0.96	31	1146
SY_Active_Co248_000000000141	SY_Active_Co248_000000000141_1	Type_III_MTases	94374	defense-finder-models/RM/RM/RM_Type_III	SY_Active_Co248_000000000141_RM_Type_III_40	1	1	1	2	1	Type_III_MTases	mandatory	480	3.2e-57	200.4	0.339	0.415	47	245
SY_Active_Co248_000000000141	SY_Active_Co248_000000000141_2	Type_III_REases	94375	defense-finder-models/RM/RM/RM_Type_III	SY_Active_Co248_000000000141_RM_Type_III_40	1	1	1	2	1	Type_III_REases	mandatory	854	7.6e-46	162.7	0.831	0.917	42	824
SY_Active_Co248_000000000243	SY_Active_Co248_000000000243_2	Type_IIG	94822	defense-finder-models/RM/RM/RM_Type_IIG	SY_Active_Co248_000000000243_RM_Type_IIG_127	1	1	1	1	1	Type_IIG	mandatory	867	4.1e-124	422	0.941	0.991	6	864
SY_Active_Co248_000000000350	SY_Active_Co248_000000000350_3	Type_II_REases	95211	defense-finder-models/RM/RM/RM_Type_II	SY_Active_Co248_000000000350_RM_Type_II_283	1	1	1	2	2	Type_II_REases	mandatory	309	5.9e-66	228.5	1.042	0.929	19	305
SY_Active_Co248_000000000350	SY_Active_Co248_000000000350_4	Type_II_MTases	95212	defense-finder-models/RM/RM/RM_Type_II	SY_Active_Co248_000000000350_RM_Type_II_283	1	1	1	2	2	Type_II_MTases	mandatory	277	1.2e-92	316.1	0.689	0.935	6	264
SY_Active_Co248_000000000350	SY_Active_Co248_000000000350_6	Type_II_MTases	95214	defense-finder-models/RM/RM/RM_Type_II	SY_Active_Co248_000000000350_RM_Type_II_283	1	1	1	2	2	Type_II_MTases	mandatory	61	5.7e-13	54.7	0.15	0.902	1	55
SY_Active_Co248_000000000530	SY_Active_Co248_000000000530_1	Type_II_MTases	95769	defense-finder-models/RM/RM/RM_Type_II	SY_Active_Co248_000000000530_RM_Type_II_284	1	1	1	2	1	Type_II_MTases	mandatory	370	2.5e-18	72.5	0.413	0.414	199	351
SY_Active_Co248_000000000530	SY_Active_Co248_000000000530_2	Type_II_REases	95770	defense-finder-models/RM/RM/RM_Type_II	SY_Active_Co248_000000000530_RM_Type_II_284	1	1	1	2	1	Type_II_REases	mandatory	370	1.6e-78	270.6	1.405	0.992	1	367
SY_Active_Co248_000000000542	SY_Active_Co248_000000000542_1	Type_IIG	95794	defense-finder-models/RM/RM/RM_Type_IIG	SY_Active_Co248_000000000542_RM_Type_IIG_128	1	1	1	1	1	Type_IIG	mandatory	694	3.2e-93	319.8	0.686	0.922	26	665
SY_Active_Co248_000000000656	SY_Active_Co248_000000000656_2	Type_II_REases	96066	defense-finder-models/RM/RM/RM_Type_II	SY_Active_Co248_000000000656_RM_Type_II_285	1	1	1	2	1	Type_II_REases	mandatory	264	6e-26	98.4	0.672	0.951	5	255
SY_Active_Co248_000000000656	SY_Active_Co248_000000000656_3	Type_II_MTases	96067	defense-finder-models/RM/RM/RM_Type_II	SY_Active_Co248_000000000656_RM_Type_II_285	1	1	1	2	1	Type_II_MTases	mandatory	258	1.8e-57	200.8	0.683	0.938	3	244
SY_Active_Co252_000000000026	SY_Active_Co252_000000000026_9	Type_IIG	99459	defense-finder-models/RM/RM/RM_Type_IIG	SY_Active_Co252_000000000026_RM_Type_IIG_129	1	1	1	1	1	Type_IIG	mandatory	447	1.7e-101	347.1	0.526	0.953	21	446
SY_Active_Co253_000000000042	SY_Active_Co253_000000000042_3	Type_IIG	101272	defense-finder-models/RM/RM/RM_Type_IIG	SY_Active_Co253_000000000042_RM_Type_IIG_130	1	1	1	1	1	Type_IIG	mandatory	1192	1.7e-99	340.6	0.844	0.887	135	1191
SY_Active_Co253_000000000403	SY_Active_Co253_000000000403_1	Type_IIG	102625	defense-finder-models/RM/RM/RM_Type_IIG	SY_Active_Co253_000000000403_RM_Type_IIG_131	1	1	1	1	1	Type_IIG	mandatory	824	5e-140	474.7	0.836	0.972	22	822
SY_Active_Co255_000000000886	SY_Active_Co255_000000000886_1	Type_IIG	107932	defense-finder-models/RM/RM/RM_Type_IIG	SY_Active_Co255_000000000886_RM_Type_IIG_132	1	1	1	1	1	Type_IIG	mandatory	444	1.1e-129	439.9	0.461	0.993	4	444
SY_Active_Co278_000000000004	SY_Active_Co278_000000000004_8	Type_IIG	117406	defense-finder-models/RM/RM/RM_Type_IIG	SY_Active_Co278_000000000004_RM_Type_IIG_133	1	1	1	1	1	Type_IIG	mandatory	1084	8.3e-257	861.5	1.218	0.982	10	1074
SY_Active_Co278_000000000038	SY_Active_Co278_000000000038_2	Type_IV_REases	117928	defense-finder-models/RM/RM/RM_Type_IV	SY_Active_Co278_000000000038_RM_Type_IV_67	1	1	1	1	1	Type_IV_REases	mandatory	588	1.1e-106	364	0.867	0.643	209	586
SY_Active_Co278_000000000066	SY_Active_Co278_000000000066_5	Type_IIG	118228	defense-finder-models/RM/RM/RM_Type_IIG	SY_Active_Co278_000000000066_RM_Type_IIG_134	1	1	1	1	1	Type_IIG	mandatory	965	2.7e-113	386.2	0.767	0.821	5	796
SY_Active_Co278_000000000083	SY_Active_Co278_000000000083_4	Type_IIG	118381	defense-finder-models/RM/RM/RM_Type_IIG	SY_Active_Co278_000000000083_RM_Type_IIG_135	1	1	1	1	1	Type_IIG	mandatory	1167	4.7e-106	362.2	1.113	0.964	7	1131
SY_Active_Co278_000000000145	SY_Active_Co278_000000000145_2	Type_II_REases	118806	defense-finder-models/RM/RM/RM_Type_II	SY_Active_Co278_000000000145_RM_Type_II_286	1	1	1	2	1	Type_II_REases	mandatory	248	1.4e-76	263.4	0.924	0.944	14	247
SY_Active_Co278_000000000145	SY_Active_Co278_000000000145_3	Type_II_MTases	118807	defense-finder-models/RM/RM/RM_Type_II	SY_Active_Co278_000000000145_RM_Type_II_286	1	1	1	2	1	Type_II_MTases	mandatory	305	1.7e-67	234.1	0.809	0.944	3	290
SY_Active_Co281_000000000090	SY_Active_Co281_000000000090_1	Type_I_MTases	120232	defense-finder-models/RM/RM/RM_Type_I	SY_Active_Co281_000000000090_RM_Type_I_3	1	1	0.667	2	1	Type_I_MTases	mandatory	725	6.2e-91	311.3	0.891	0.687	1	498
SY_Active_Co281_000000000090	SY_Active_Co281_000000000090_3	Type_I_REases	120234	defense-finder-models/RM/RM/RM_Type_I	SY_Active_Co281_000000000090_RM_Type_I_3	1	1	0.667	2	1	Type_I_REases	mandatory	844	2e-80	277.2	0.556	0.736	5	625
SY_Active_Co281_000000000885	SY_Active_Co281_000000000885_2	Type_II_REases	123138	defense-finder-models/RM/RM/RM_Type_II	SY_Active_Co281_000000000885_RM_Type_II_287	1	1	1	2	1	Type_II_REases	mandatory	271	2.5e-63	220.4	0.809	0.956	8	266
SY_Active_Co281_000000000885	SY_Active_Co281_000000000885_3	Type_II_MTases	123139	defense-finder-models/RM/RM/RM_Type_II	SY_Active_Co281_000000000885_RM_Type_II_287	1	1	1	2	1	Type_II_MTases	mandatory	346	7.5e-139	468.5	0.907	0.936	1	324
SY_Active_Co281_000000000967	SY_Active_Co281_000000000967_1	Type_IIG	123329	defense-finder-models/RM/RM/RM_Type_IIG	SY_Active_Co281_000000000967_RM_Type_IIG_136	1	1	1	1	1	Type_IIG	mandatory	699	1.2e-111	380.8	0.583	0.999	2	699
SY_Active_Co281_000000000998	SY_Active_Co281_000000000998_1	Type_IIG	123402	defense-finder-models/RM/RM/RM_Type_IIG	SY_Active_Co281_000000000998_RM_Type_IIG_137	1	1	1	1	1	Type_IIG	mandatory	684	2.4e-218	733.3	0.754	0.997	2	683
SY_Active_Co281_000000001046	SY_Active_Co281_000000001046_1	Type_II_REases	123529	defense-finder-models/RM/RM/RM_Type_II	SY_Active_Co281_000000001046_RM_Type_II_288	1	1	1	2	1	Type_II_REases	mandatory	155	2.7e-11	49.7	0.458	0.89	8	145
SY_Active_Co281_000000001046	SY_Active_Co281_000000001046_2	Type_II_MTases	123530	defense-finder-models/RM/RM/RM_Type_II	SY_Active_Co281_000000001046_RM_Type_II_288	1	1	1	2	1	Type_II_MTases	mandatory	289	5.6e-53	186.1	0.672	0.865	28	277
SY_Active_Co283_000000000001	SY_Active_Co283_000000000001_1	Type_I_REases	125968	defense-finder-models/RM/RM/RM_Type_I	SY_Active_Co283_000000000001_RM_Type_I_4	1	1	1	2.5	1	Type_I_REases	mandatory	963	1.1e-141	480.2	0.921	0.924	7	896
SY_Active_Co283_000000000001	SY_Active_Co283_000000000001_4	Type_I_S	125971	defense-finder-models/RM/RM/RM_Type_I	SY_Active_Co283_000000000001_RM_Type_I_4	1	1	1	2.5	1	Type_I_S	accessory	418	3.9e-62	216.2	0.532	0.911	31	411
SY_Active_Co283_000000000001	SY_Active_Co283_000000000001_7	Type_I_MTases	125974	defense-finder-models/RM/RM/RM_Type_I	SY_Active_Co283_000000000001_RM_Type_I_4	1	1	1	2.5	1	Type_I_MTases	mandatory	609	1e-128	436.4	0.986	0.857	84	605
SY_Active_Co283_000000000005	SY_Active_Co283_000000000005_26	Type_I_MTases	126188	defense-finder-models/RM/RM/RM_Type_I	SY_Active_Co283_000000000005_RM_Type_I_5	1	1	0.667	2	1	Type_I_MTases	mandatory	513	3.7e-158	533.5	0.992	0.986	5	510
SY_Active_Co283_000000000005	SY_Active_Co283_000000000005_29	Type_I_REases	126191	defense-finder-models/RM/RM/RM_Type_I	SY_Active_Co283_000000000005_RM_Type_I_5	1	1	0.667	2	1	Type_I_REases	mandatory	1054	5.5e-190	640.1	0.975	0.952	17	1019
SY_Active_Co283_000000000076	SY_Active_Co283_000000000076_6	Type_IIG	127493	defense-finder-models/RM/RM/RM_Type_IIG	SY_Active_Co283_000000000076_RM_Type_IIG_138	1	1	1	1	1	Type_IIG	mandatory	1547	6e-91	312.2	0.837	0.696	206	1282
SY_Active_Co311_000000000680	SY_Active_Co311_000000000680_3	Type_II_MTases	145850	defense-finder-models/RM/RM/RM_Type_II	SY_Active_Co311_000000000680_RM_Type_II_289	1	1	1	2	1	Type_II_MTases	mandatory	339	3e-116	393.7	0.792	0.847	7	293
SY_Active_Co311_000000000680	SY_Active_Co311_000000000680_4	Type_II_REases	145851	defense-finder-models/RM/RM/RM_Type_II	SY_Active_Co311_000000000680_RM_Type_II_289	1	1	1	2	1	Type_II_REases	mandatory	336	1.3e-06	34.1	0.389	0.304	210	311
SY_Active_Co322_000000000049	SY_Active_Co322_000000000049_1	Type_I_REases	157186	defense-finder-models/RM/RM/RM_Type_I	SY_Active_Co322_000000000049_RM_Type_I_6	1	1	1	2.5	2	Type_I_REases	mandatory	966	1.7e-192	648.3	0.995	0.984	1	951
SY_Active_Co322_000000000049	SY_Active_Co322_000000000049_2	Type_I_S	157187	defense-finder-models/RM/RM/RM_Type_I	SY_Active_Co322_000000000049_RM_Type_I_6	1	1	1	2.5	2	Type_I_S	accessory	424	1.4e-75	260.5	0.58	0.967	7	416
SY_Active_Co322_000000000049	SY_Active_Co322_000000000049_3	Type_I_MTases	157188	defense-finder-models/RM/RM/RM_Type_I	SY_Active_Co322_000000000049_RM_Type_I_6	1	1	1	2.5	2	Type_I_MTases	mandatory	497	6.8e-158	532.7	0.996	0.994	1	494
SY_Active_Co322_000000000049	SY_Active_Co322_000000000049_4	Type_I_MTases	157189	defense-finder-models/RM/RM/RM_Type_I	SY_Active_Co322_000000000049_RM_Type_I_6	1	1	1	2.5	2	Type_I_MTases	mandatory	495	1.7e-175	590.7	0.982	0.99	1	490
SY_Active_Co322_000000000049	SY_Active_Co322_000000000049_7	Type_II_REases	157192	defense-finder-models/RM/RM/RM_Type_II	SY_Active_Co322_000000000049_RM_Type_II_7	1	1	1	2	1	Type_II_REases	mandatory	566	3.5e-67	233.9	1.389	0.834	2	473
SY_Active_Co322_000000000049	SY_Active_Co322_000000000049_8	Type_II_MTases	157193	defense-finder-models/RM/RM/RM_Type_II	SY_Active_Co322_000000000049_RM_Type_II_7	1	1	1	2	1	Type_II_MTases	mandatory	346	2.2e-81	279.9	0.978	0.991	2	344
SY_Active_Co329_000000000093	SY_Active_Co329_000000000093_7	Type_III_MTases	163380	defense-finder-models/RM/RM/RM_Type_III	SY_Active_Co329_000000000093_RM_Type_III_41	1	1	1	2	1	Type_III_MTases	mandatory	569	3.9e-134	454.9	0.663	0.701	42	440
SY_Active_Co329_000000000093	SY_Active_Co329_000000000093_8	Type_III_REases	163381	defense-finder-models/RM/RM/RM_Type_III	SY_Active_Co329_000000000093_RM_Type_III_41	1	1	1	2	1	Type_III_REases	mandatory	714	1.5e-93	320.5	0.702	0.993	2	710
SY_Active_Co329_000000000108	SY_Active_Co329_000000000108_5	Type_IV_REases	163476	defense-finder-models/RM/RM/RM_Type_IV	SY_Active_Co329_000000000108_RM_Type_IV_64	1	1	1	1	1	Type_IV_REases	mandatory	309	5.9e-56	196.2	0.387	0.553	135	305
SY_Active_Co329_000000000266	SY_Active_Co329_000000000266_4	Type_IIG	164453	defense-finder-models/RM/RM/RM_Type_IIG	SY_Active_Co329_000000000266_RM_Type_IIG_139	1	1	1	1	1	Type_IIG	mandatory	414	1.6e-99	340.7	0.333	0.964	2	400
SY_Active_Co329_000000000335	SY_Active_Co329_000000000335_1	EcoprrI	164779	defense-finder-models/RM/RM/RM_Type_I	SY_Active_Co329_000000000335_RM_Type_I_8	1	1	1	2.5	1	Type_I_MTases	mandatory	362	4.5e-08	39.1	0.243	0.268	7	103
SY_Active_Co329_000000000335	SY_Active_Co329_000000000335_2	Type_I_S	164780	defense-finder-models/RM/RM/RM_Type_I	SY_Active_Co329_000000000335_RM_Type_I_8	1	1	1	2.5	1	Type_I_S	accessory	433	1.9e-61	214.4	0.469	0.945	4	412
SY_Active_Co329_000000000335	SY_Active_Co329_000000000335_4	Type_I_REases	164782	defense-finder-models/RM/RM/RM_Type_I	SY_Active_Co329_000000000335_RM_Type_I_8	1	1	1	2.5	1	Type_I_REases	mandatory	261	1.8e-39	141.8	0.225	0.989	4	261
SY_Active_Co329_000000000407	SY_Active_Co329_000000000407_2	Type_II_MTases	165077	defense-finder-models/RM/RM/RM_Type_II	SY_Active_Co329_000000000407_RM_Type_II_140	1	1	1	2	1	Type_II_MTases	mandatory	233	4.3e-05	28.2	0.257	0.438	6	107
SY_Active_Co329_000000000407	SY_Active_Co329_000000000407_3	Type_II_REases	165078	defense-finder-models/RM/RM/RM_Type_II	SY_Active_Co329_000000000407_RM_Type_II_140	1	1	1	2	1	Type_II_REases	mandatory	509	1.2e-55	195.9	1.225	0.967	4	495
SY_Active_Co329_000000000407	SY_Active_Co329_000000000407_4	Type_IIG	165079	defense-finder-models/RM/RM/RM_Type_IIG	SY_Active_Co329_000000000407_RM_Type_IIG_141	1	1	1	1	1	Type_IIG	mandatory	473	4e-110	375.8	0.364	0.987	6	472
SY_Active_Co329_000000000550	SY_Active_Co329_000000000550_1	Type_IIG	165595	defense-finder-models/RM/RM/RM_Type_IIG	SY_Active_Co329_000000000550_RM_Type_IIG_142	1	1	1	1	1	Type_IIG	mandatory	971	2e-120	409.8	0.87	0.925	57	954
SY_Active_Co336_000000000222	SY_Active_Co336_000000000222_3	Type_IV_REases	167780	defense-finder-models/RM/RM/RM_Type_IV	SY_Active_Co336_000000000222_RM_Type_IV_68	1	1	1	1	1	Type_IV_REases	mandatory	298	2.1e-32	118.5	0.354	0.503	134	283
SY_Active_Co337_000000000108	SY_Active_Co337_000000000108_2	Type_I_MTases	169879	defense-finder-models/RM/RM/RM_Type_I	SY_Active_Co337_000000000108_RM_Type_I_9	1	1	1	2.5	1	Type_I_MTases	mandatory	494	3.1e-179	603.1	0.998	0.996	1	492
SY_Active_Co337_000000000108	SY_Active_Co337_000000000108_6	Type_I_S	169883	defense-finder-models/RM/RM/RM_Type_I	SY_Active_Co337_000000000108_RM_Type_I_9	1	1	1	2.5	1	Type_I_S	accessory	421	2.2e-101	345.6	0.584	0.962	15	419
SY_Active_Co337_000000000108	SY_Active_Co337_000000000108_7	Type_I_REases	169884	defense-finder-models/RM/RM/RM_Type_I	SY_Active_Co337_000000000108_RM_Type_I_9	1	1	1	2.5	1	Type_I_REases	mandatory	1017	1e-200	675.5	0.991	0.974	6	996
SY_Active_Co356_000000000729	SY_Active_Co356_000000000729_1	Type_IIG	183351	defense-finder-models/RM/RM/RM_Type_IIG	SY_Active_Co356_000000000729_RM_Type_IIG_143	1	1	1	1	1	Type_IIG	mandatory	551	5.6e-95	326	0.413	0.875	31	512
SY_Active_Co356_000000000781	SY_Active_Co356_000000000781_1	Type_IIG	183427	defense-finder-models/RM/RM/RM_Type_IIG	SY_Active_Co356_000000000781_RM_Type_IIG_144	1	1	1	1	1	Type_IIG	mandatory	436	3.8e-99	339.4	0.354	0.989	1	431
SY_Active_Co360_000000000130	SY_Active_Co360_000000000130_2	Type_IIG	183988	defense-finder-models/RM/RM/RM_Type_IIG	SY_Active_Co360_000000000130_RM_Type_IIG_145	1	1	1	1	1	Type_IIG	mandatory	1053	1.2e-168	570	0.914	0.963	18	1031
SY_Active_Co364_000000000223	SY_Active_Co364_000000000223_1	Type_IIG	191570	defense-finder-models/RM/RM/RM_Type_IIG	SY_Active_Co364_000000000223_RM_Type_IIG_10	1	1	1	1	1	Type_IIG	mandatory	832	1.5e-111	380.5	0.845	0.944	46	830
SY_Active_Co374_000000000141	SY_Active_Co374_000000000141_1	Type_IV_REases	203026	defense-finder-models/RM/RM/RM_Type_IV	SY_Active_Co374_000000000141_RM_Type_IV_69	1	1	1	1	1	Type_IV_REases	mandatory	517	4.6e-78	269.7	0.701	0.53	238	511
SY_Active_Co374_000000000168	SY_Active_Co374_000000000168_4	Type_II_MTases	203124	defense-finder-models/RM/RM/RM_Type_II	SY_Active_Co374_000000000168_RM_Type_II_290	1	1	1	2	1	Type_II_MTases	mandatory	288	4.6e-52	183.1	0.675	0.941	5	275
SY_Active_Co374_000000000168	SY_Active_Co374_000000000168_5	Type_II_REases	203125	defense-finder-models/RM/RM/RM_Type_II	SY_Active_Co374_000000000168_RM_Type_II_290	1	1	1	2	1	Type_II_REases	mandatory	145	0.00011	28.3	0.618	0.938	5	140
SY_Active_Co375_000000000206	SY_Active_Co375_000000000206_4	Type_I_REases	205359	defense-finder-models/RM/RM/RM_Type_I	SY_Active_Co375_000000000206_RM_Type_I_11	1	1	0.667	2	1	Type_I_REases	mandatory	320	1.5e-84	290.9	0.282	0.866	1	277
SY_Active_Co375_000000000206	SY_Active_Co375_000000000206_6	Type_I_MTases	205361	defense-finder-models/RM/RM/RM_Type_I	SY_Active_Co375_000000000206_RM_Type_I_11	1	1	0.667	2	1	Type_I_MTases	mandatory	308	3.4e-99	338.5	0.572	0.925	6	290
SY_Active_Co375_000000000260	SY_Active_Co375_000000000260_5	Type_IIG	205595	defense-finder-models/RM/RM/RM_Type_IIG	SY_Active_Co375_000000000260_RM_Type_IIG_146	1	1	1	1	1	Type_IIG	mandatory	646	2.3e-173	584.4	0.686	0.997	1	644
SY_Active_Co375_000000000261	SY_Active_Co375_000000000261_1	Type_IV_REases	205596	defense-finder-models/RM/RM/RM_Type_IV	SY_Active_Co375_000000000261_RM_Type_IV_70	1	1	1	1	1	Type_IV_REases	mandatory	549	7.4e-122	414.1	0.867	0.825	95	547
SY_Active_Co37_000000000133	SY_Active_Co37_000000000133_4	Type_IIG	210938	defense-finder-models/RM/RM/RM_Type_IIG	SY_Active_Co37_000000000133_RM_Type_IIG_147	1	1	1	1	1	Type_IIG	mandatory	896	4.5e-89	306	0.79	0.749	221	891
SY_Active_Co37_000000000481	SY_Active_Co37_000000000481_2	Type_II_MTases	212557	defense-finder-models/RM/RM/RM_Type_II	SY_Active_Co37_000000000481_RM_Type_II_291	1	1	1	2	1	Type_II_MTases	mandatory	407	8.8e-68	234.7	0.719	0.651	105	369
SY_Active_Co37_000000000481	SY_Active_Co37_000000000481_3	Type_II_REases	212558	defense-finder-models/RM/RM/RM_Type_II	SY_Active_Co37_000000000481_RM_Type_II_291	1	1	1	2	1	Type_II_REases	mandatory	204	6.2e-06	31.8	0.347	0.461	108	201
SY_Active_Co37_000000000578	SY_Active_Co37_000000000578_1	Type_IIG	212857	defense-finder-models/RM/RM/RM_Type_IIG	SY_Active_Co37_000000000578_RM_Type_IIG_148	1	1	1	1	1	Type_IIG	mandatory	761	1.1e-130	443.8	0.78	0.975	6	747
SY_Active_Co37_000000000982	SY_Active_Co37_000000000982_2	Type_IV_REases	213833	defense-finder-models/RM/RM/RM_Type_IV	SY_Active_Co37_000000000982_RM_Type_IV_71	1	1	1	1	1	Type_IV_REases	mandatory	293	2.2e-56	197.6	0.447	0.648	100	289
SY_Active_Co382_000000000202	SY_Active_Co382_000000000202_1	Type_IIG	214753	defense-finder-models/RM/RM/RM_Type_IIG	SY_Active_Co382_000000000202_RM_Type_IIG_149	1	1	1	1	1	Type_IIG	mandatory	727	9.2e-104	354.6	0.48	0.602	4	441
SY_Active_Co382_000000000264	SY_Active_Co382_000000000264_1	Type_IIG	214893	defense-finder-models/RM/RM/RM_Type_IIG	SY_Active_Co382_000000000264_RM_Type_IIG_150	1	1	1	1	1	Type_IIG	mandatory	523	3.6e-115	392.4	0.518	0.971	15	522
SY_Active_Co387_000000000001	SY_Active_Co387_000000000001_16	Type_II_REases	216587	defense-finder-models/RM/RM/RM_Type_II	SY_Active_Co387_000000000001_RM_Type_II_292	1	1	1	2	1	Type_II_REases	mandatory	262	1.2e-51	182.4	1.176	0.973	6	260
SY_Active_Co387_000000000001	SY_Active_Co387_000000000001_18	Type_II_MTases	216589	defense-finder-models/RM/RM/RM_Type_II	SY_Active_Co387_000000000001_RM_Type_II_292	1	1	1	2	1	Type_II_MTases	mandatory	357	2.1e-16	66.2	0.361	0.384	206	342
SY_Active_Co387_000000000012	SY_Active_Co387_000000000012_8	Type_II_MTases	216749	defense-finder-models/RM/RM/RM_Type_II	SY_Active_Co387_000000000012_RM_Type_II_293	1	1	1	2	1	Type_II_MTases	mandatory	287	8.8e-80	274	0.689	0.899	3	260
SY_Active_Co387_000000000012	SY_Active_Co387_000000000012_9	Type_II_REases	216750	defense-finder-models/RM/RM/RM_Type_II	SY_Active_Co387_000000000012_RM_Type_II_293	1	1	1	2	1	Type_II_REases	mandatory	379	8.1e-16	65.1	0.958	0.834	46	361
SY_Active_Co387_000000000293	SY_Active_Co387_000000000293_1	Type_IV_REases	218125	defense-finder-models/RM/RM/RM_Type_IV	SY_Active_Co387_000000000293_RM_Type_IV_72	1	1	1	1	1	Type_IV_REases	mandatory	240	7.9e-40	143	0.342	0.621	88	236
SY_Active_Co389_000000000053	SY_Active_Co389_000000000053_9	Type_II_REases	219336	defense-finder-models/RM/RM/RM_Type_II	SY_Active_Co389_000000000053_RM_Type_II_294	1	1	1	2	1	Type_II_REases	mandatory	479	1.1e-40	146.6	1.191	0.829	1	397
SY_Active_Co389_000000000053	SY_Active_Co389_000000000053_10	Type_II_MTases	219337	defense-finder-models/RM/RM/RM_Type_II	SY_Active_Co389_000000000053_RM_Type_II_294	1	1	1	2	1	Type_II_MTases	mandatory	383	1.2e-67	234.7	0.986	0.977	9	382
SY_Active_Co389_000000000142	SY_Active_Co389_000000000142_5	Type_II_MTases	220115	defense-finder-models/RM/RM/RM_Type_II	SY_Active_Co389_000000000142_RM_Type_II_295	1	1	1	2	1	Type_II_MTases	mandatory	244	1.7e-90	309.3	0.648	0.947	1	231
SY_Active_Co389_000000000142	SY_Active_Co389_000000000142_6	Type_II_REases	220116	defense-finder-models/RM/RM/RM_Type_II	SY_Active_Co389_000000000142_RM_Type_II_295	1	1	1	2	1	Type_II_REases	mandatory	211	5.4e-13	55.4	0.706	0.915	16	208
SY_Active_Co38_000000000704	SY_Active_Co38_000000000704_2	Type_IV_REases	223670	defense-finder-models/RM/RM/RM_Type_IV	SY_Active_Co38_000000000704_RM_Type_IV_73	1	1	1	1	1	Type_IV_REases	mandatory	384	9.5e-53	185.3	0.808	0.872	35	369
SY_Active_Co39_000000000042	SY_Active_Co39_000000000042_3	Type_I_REases	231239	defense-finder-models/RM/RM/RM_Type_I	SY_Active_Co39_000000000042_RM_Type_I_12	1	1	1	2.5	1	Type_I_REases	mandatory	1089	3e-163	551.5	0.988	0.971	5	1061
SY_Active_Co39_000000000042	SY_Active_Co39_000000000042_7	Type_I_S	231243	defense-finder-models/RM/RM/RM_Type_I	SY_Active_Co39_000000000042_RM_Type_I_12	1	1	1	2.5	1	Type_I_S	accessory	440	2.9e-79	272.7	0.578	0.98	6	436
SY_Active_Co39_000000000042	SY_Active_Co39_000000000042_8	Type_I_MTases	231244	defense-finder-models/RM/RM/RM_Type_I	SY_Active_Co39_000000000042_RM_Type_I_12	1	1	1	2.5	1	Type_I_MTases	mandatory	911	2.2e-159	537.6	0.996	0.998	1	909
SY_Active_Co39_000000000079	SY_Active_Co39_000000000079_7	Type_IIG	231656	defense-finder-models/RM/RM/RM_Type_IIG	SY_Active_Co39_000000000079_RM_Type_IIG_151	1	1	1	1	1	Type_IIG	mandatory	815	2.4e-95	326.9	0.627	0.974	8	801
SY_Active_Co39_000000000134	SY_Active_Co39_000000000134_3	Type_I_MTases	232129	defense-finder-models/RM/RM/RM_Type_I	SY_Active_Co39_000000000134_RM_Type_I_13	1	1	1	2.5	1	Type_I_MTases	mandatory	521	5.7e-169	569.2	0.996	0.99	1	516
SY_Active_Co39_000000000134	SY_Active_Co39_000000000134_4	Type_I_S	232130	defense-finder-models/RM/RM/RM_Type_I	SY_Active_Co39_000000000134_RM_Type_I_13	1	1	1	2.5	1	Type_I_S	accessory	430	8.1e-41	146.1	0.575	0.96	15	427
SY_Active_Co39_000000000134	SY_Active_Co39_000000000134_7	Type_I_REases	232133	defense-finder-models/RM/RM/RM_Type_I	SY_Active_Co39_000000000134_RM_Type_I_13	1	1	1	2.5	1	Type_I_REases	mandatory	1070	3.1e-199	670.7	0.944	0.848	125	1031
SY_Active_Co39_000000000419	SY_Active_Co39_000000000419_1	Type_I_S	233752	defense-finder-models/RM/PrrC/PrrC	SY_Active_Co39_000000000419_PrrC_1	1	1	0.75	2.5	1	Type_I_S	accessory	292	2.5e-40	144.2	0.425	0.925	8	277
SY_Active_Co39_000000000419	SY_Active_Co39_000000000419_3	PrrC	233754	defense-finder-models/RM/PrrC/PrrC	SY_Active_Co39_000000000419_PrrC_1	1	1	0.75	2.5	1	PrrC	mandatory	367	8.5e-100	340	0.978	0.926	12	351
SY_Active_Co39_000000000419	SY_Active_Co39_000000000419_4	EcoprrI	233755	defense-finder-models/RM/PrrC/PrrC	SY_Active_Co39_000000000419_PrrC_1	1	1	0.75	2.5	1	EcoprrI	mandatory	193	1.8e-13	56.9	0.292	1	1	193
SY_Active_Co3_000000000047	SY_Active_Co3_000000000047_3	Type_II_MTases	236090	defense-finder-models/RM/RM/RM_Type_II	SY_Active_Co3_000000000047_RM_Type_II_296	1	1	1	2	1	Type_II_MTases	mandatory	554	4.3e-45	160.3	0.896	0.632	144	493
SY_Active_Co3_000000000047	SY_Active_Co3_000000000047_4	Type_II_REases	236091	defense-finder-models/RM/RM/RM_Type_II	SY_Active_Co3_000000000047_RM_Type_II_296	1	1	1	2	1	Type_II_REases	mandatory	335	1.6e-50	178.5	1.282	0.988	1	331
SY_Active_Co401_000000000056	SY_Active_Co401_000000000056_2	Type_II_MTases	236738	defense-finder-models/RM/RM/RM_Type_II	SY_Active_Co401_000000000056_RM_Type_II_297	1	1	1	2	1	Type_II_MTases	mandatory	348	8.1e-87	297.8	0.975	0.945	2	330
SY_Active_Co401_000000000056	SY_Active_Co401_000000000056_3	Type_II_REases	236739	defense-finder-models/RM/RM/RM_Type_II	SY_Active_Co401_000000000056_RM_Type_II_297	1	1	1	2	1	Type_II_REases	mandatory	288	9.4e-41	146.5	0.863	0.948	13	285
SY_Active_Co409_000000000056	SY_Active_Co409_000000000056_1	Type_III_REases	238080	defense-finder-models/RM/RM/RM_Type_III	SY_Active_Co409_000000000056_RM_Type_III_42	1	1	1	2	1	Type_III_REases	mandatory	859	3.2e-48	170.5	0.462	0.568	21	508
SY_Active_Co409_000000000056	SY_Active_Co409_000000000056_2	Type_III_MTases	238081	defense-finder-models/RM/RM/RM_Type_III	SY_Active_Co409_000000000056_RM_Type_III_42	1	1	1	2	1	Type_III_MTases	mandatory	702	5e-157	530.4	0.867	0.812	128	697
SY_Active_Co409_000000000124	SY_Active_Co409_000000000124_1	Type_IIG	238496	defense-finder-models/RM/RM/RM_Type_IIG	SY_Active_Co409_000000000124_RM_Type_IIG_152	1	1	1	1	1	Type_IIG	mandatory	1018	4.8e-220	739.7	1.204	0.988	9	1014
SY_Active_Co409_000000000200	SY_Active_Co409_000000000200_1	Type_II_REases	238870	defense-finder-models/RM/RM/RM_Type_II	SY_Active_Co409_000000000200_RM_Type_II_298	1	1	1	2	1	Type_II_REases	mandatory	562	1.1e-69	242.2	1.477	0.802	1	451
SY_Active_Co409_000000000200	SY_Active_Co409_000000000200_2	Type_II_MTases	238871	defense-finder-models/RM/RM/RM_Type_II	SY_Active_Co409_000000000200_RM_Type_II_298	1	1	1	2	1	Type_II_MTases	mandatory	357	6e-78	268.6	0.975	0.958	12	353
SY_Active_Co409_000000000436	SY_Active_Co409_000000000436_1	Type_II_MTases	239767	defense-finder-models/RM/RM/RM_Type_II	SY_Active_Co409_000000000436_RM_Type_II_299	1	1	1	2	2	Type_II_MTases	mandatory	106	7.1e-26	97.2	0.276	0.972	2	104
SY_Active_Co409_000000000436	SY_Active_Co409_000000000436_2	Type_II_REases	239768	defense-finder-models/RM/RM/RM_Type_II	SY_Active_Co409_000000000436_RM_Type_II_299	1	1	1	2	2	Type_II_REases	mandatory	613	1.7e-10	46.2	1.24	0.555	265	604
SY_Active_Co409_000000000436	SY_Active_Co409_000000000436_3	Type_II_MTases	239769	defense-finder-models/RM/RM/RM_Type_II	SY_Active_Co409_000000000436_RM_Type_II_299	1	1	1	2	2	Type_II_MTases	mandatory	193	2.1e-64	223.9	0.519	0.984	1	190
SY_Active_Co409_000000000598	SY_Active_Co409_000000000598_1	Type_II_MTases	240253	defense-finder-models/RM/RM/RM_Type_II	SY_Active_Co409_000000000598_RM_Type_II_300	1	1	1	2	1	Type_II_MTases	mandatory	106	3.7e-25	94.8	0.276	0.972	2	104
SY_Active_Co409_000000000598	SY_Active_Co409_000000000598_2	Type_II_REases	240254	defense-finder-models/RM/RM/RM_Type_II	SY_Active_Co409_000000000598_RM_Type_II_300	1	1	1	2	1	Type_II_REases	mandatory	620	2.1e-09	42.6	1.412	0.626	215	602
SY_Active_Co40_000000000232	SY_Active_Co40_000000000232_3	Type_IIG	243786	defense-finder-models/RM/RM/RM_Type_IIG	SY_Active_Co40_000000000232_RM_Type_IIG_153	1	1	1	1	1	Type_IIG	mandatory	1062	7.5e-130	441.5	0.735	0.951	7	1016
SY_Active_Co40_000000000433	SY_Active_Co40_000000000433_1	Type_I_MTases	244954	defense-finder-models/RM/RM/RM_Type_I	SY_Active_Co40_000000000433_RM_Type_I_14	1	1	1	2.5	1	Type_I_MTases	mandatory	724	3.4e-146	494.1	0.982	0.994	2	721
SY_Active_Co40_000000000433	SY_Active_Co40_000000000433_2	Type_I_S	244955	defense-finder-models/RM/RM/RM_Type_I	SY_Active_Co40_000000000433_RM_Type_I_14	1	1	1	2.5	1	Type_I_S	accessory	408	1.8e-45	161.8	0.483	0.978	2	400
SY_Active_Co40_000000000433	SY_Active_Co40_000000000433_3	Type_I_REases	244956	defense-finder-models/RM/RM/RM_Type_I	SY_Active_Co40_000000000433_RM_Type_I_14	1	1	1	2.5	1	Type_I_REases	mandatory	544	3.7e-108	369.2	0.434	0.836	57	511
SY_Active_Co40_000000000499	SY_Active_Co40_000000000499_1	Type_I_MTases	245292	defense-finder-models/RM/RM/RM_Type_I	SY_Active_Co40_000000000499_RM_Type_I_15	1	1	1	2.5	1	Type_I_MTases	mandatory	634	1.5e-91	313.8	0.547	0.934	39	630
SY_Active_Co40_000000000499	SY_Active_Co40_000000000499_2	Type_I_S	245293	defense-finder-models/RM/RM/RM_Type_I	SY_Active_Co40_000000000499_RM_Type_I_15	1	1	1	2.5	1	Type_I_S	accessory	396	1.3e-72	250.8	0.582	0.977	8	394
SY_Active_Co40_000000000499	SY_Active_Co40_000000000499_4	Type_I_REases	245295	defense-finder-models/RM/RM/RM_Type_I	SY_Active_Co40_000000000499_RM_Type_I_15	1	1	1	2.5	1	Type_I_REases	mandatory	487	3.9e-134	455.1	0.469	0.988	6	486
SY_Active_Co40_000000000610	SY_Active_Co40_000000000610_3	Type_II_MTases	245767	defense-finder-models/RM/RM/RM_Type_II	SY_Active_Co40_000000000610_RM_Type_II_301	1	1	1	2	1	Type_II_MTases	mandatory	566	7.8e-182	611.4	1.454	0.936	25	554
SY_Active_Co40_000000000610	SY_Active_Co40_000000000610_4	Type_II_REases	245768	defense-finder-models/RM/RM/RM_Type_II	SY_Active_Co40_000000000610_RM_Type_II_301	1	1	1	2	1	Type_II_REases	mandatory	248	3.3e-73	252.4	0.916	0.944	8	241
SY_Active_Co40_000000000620	SY_Active_Co40_000000000620_1	Type_IIG	245800	defense-finder-models/RM/RM/RM_Type_IIG	SY_Active_Co40_000000000620_RM_Type_IIG_154	1	1	1	1	1	Type_IIG	mandatory	1106	5.1e-279	934.9	1.034	0.999	1	1105
SY_Active_Co40_000000000741	SY_Active_Co40_000000000741_2	Type_II_MTases	246275	defense-finder-models/RM/RM/RM_Type_II	SY_Active_Co40_000000000741_RM_Type_II_302	1	1	1	2	1	Type_II_MTases	mandatory	405	2.7e-131	444.1	1.016	0.963	1	390
SY_Active_Co40_000000000741	SY_Active_Co40_000000000741_3	Type_II_REases	246276	defense-finder-models/RM/RM/RM_Type_II	SY_Active_Co40_000000000741_RM_Type_II_302	1	1	1	2	1	Type_II_REases	mandatory	211	7.1e-19	74.8	0.908	0.919	9	202
SY_Active_Co40_000000001144	SY_Active_Co40_000000001144_1	Type_IIG	247583	defense-finder-models/RM/RM/RM_Type_IIG	SY_Active_Co40_000000001144_RM_Type_IIG_155	1	1	1	1	1	Type_IIG	mandatory	683	1.5e-122	416.8	0.618	0.993	1	678
SY_Active_Co427_000000000035	SY_Active_Co427_000000000035_3	Type_I_REases	260546	defense-finder-models/RM/RM/RM_Type_I	SY_Active_Co427_000000000035_RM_Type_I_16	1	1	1	2.5	1	Type_I_REases	mandatory	1082	1.9e-168	568.7	0.978	0.957	5	1039
SY_Active_Co427_000000000035	SY_Active_Co427_000000000035_4	Type_I_S	260547	defense-finder-models/RM/RM/RM_Type_I	SY_Active_Co427_000000000035_RM_Type_I_16	1	1	1	2.5	1	Type_I_S	accessory	393	1.1e-46	165.7	0.447	0.913	21	379
SY_Active_Co427_000000000035	SY_Active_Co427_000000000035_5	Type_I_MTases	260548	defense-finder-models/RM/RM/RM_Type_I	SY_Active_Co427_000000000035_RM_Type_I_16	1	1	1	2.5	1	Type_I_MTases	mandatory	543	1.5e-112	383.1	0.682	0.989	2	538
SY_Active_Co427_000000000544	SY_Active_Co427_000000000544_1	Type_II_REases	262753	defense-finder-models/RM/RM/RM_Type_II	SY_Active_Co427_000000000544_RM_Type_II_303	1	1	1	2	1	Type_II_REases	mandatory	241	2.2e-82	282.5	0.935	0.983	2	238
SY_Active_Co427_000000000544	SY_Active_Co427_000000000544_2	Type_II_MTases	262754	defense-finder-models/RM/RM/RM_Type_II	SY_Active_Co427_000000000544_RM_Type_II_303	1	1	1	2	1	Type_II_MTases	mandatory	327	1.7e-67	234.1	0.738	0.798	49	309
SY_Active_Co428_000000000019	SY_Active_Co428_000000000019_25	Type_II_REases	265226	defense-finder-models/RM/RM/RM_Type_II	SY_Active_Co428_000000000019_RM_Type_II_304	1	1	1	2	1	Type_II_REases	mandatory	349	1.4e-11	51.3	0.84	0.948	3	333
SY_Active_Co428_000000000019	SY_Active_Co428_000000000019_26	Type_II_MTases	265227	defense-finder-models/RM/RM/RM_Type_II	SY_Active_Co428_000000000019_RM_Type_II_304	1	1	1	2	1	Type_II_MTases	mandatory	735	7.1e-17	66.9	0.363	0.188	60	197
SY_Active_Co428_000000000078	SY_Active_Co428_000000000078_11	Type_IV_REases	266762	defense-finder-models/RM/RM/RM_Type_IV	SY_Active_Co428_000000000078_RM_Type_IV_74	1	1	1	1	1	Type_IV_REases	mandatory	721	1.6e-29	109.4	0.511	0.308	319	540
SY_Active_Co428_000000000141	SY_Active_Co428_000000000141_6	Type_II_REases	267694	defense-finder-models/RM/RM/RM_Type_II	SY_Active_Co428_000000000141_RM_Type_II_305	1	1	1	2	2	Type_II_REases	mandatory	92	3.1e-31	114.9	0.351	0.989	1	91
SY_Active_Co428_000000000141	SY_Active_Co428_000000000141_7	Type_II_REases	267695	defense-finder-models/RM/RM/RM_Type_II	SY_Active_Co428_000000000141_RM_Type_II_305	1	1	1	2	2	Type_II_REases	mandatory	59	9.1e-09	41.3	0.218	0.966	1	57
SY_Active_Co428_000000000141	SY_Active_Co428_000000000141_8	Type_II_MTases	267696	defense-finder-models/RM/RM/RM_Type_II	SY_Active_Co428_000000000141_RM_Type_II_305	1	1	1	2	2	Type_II_MTases	mandatory	308	1.7e-71	247.3	0.787	0.896	3	278
SY_Active_Co428_000000000231	SY_Active_Co428_000000000231_1	Type_IIG	268445	defense-finder-models/RM/RM/RM_Type_IIG	SY_Active_Co428_000000000231_RM_Type_IIG_156	1	1	1	1	1	Type_IIG	mandatory	900	2.6e-275	921.8	0.86	0.998	3	900
SY_Active_Co428_000000000277	SY_Active_Co428_000000000277_7	Type_IIG	268711	defense-finder-models/RM/RM/RM_Type_IIG	SY_Active_Co428_000000000277_RM_Type_IIG_157	1	1	1	1	1	Type_IIG	mandatory	546	6.6e-137	463.8	0.594	0.989	2	541
SY_Active_Co428_000000000297	SY_Active_Co428_000000000297_2	Type_IIG	268811	defense-finder-models/RM/RM/RM_Type_IIG	SY_Active_Co428_000000000297_RM_Type_IIG_158	1	1	1	1	1	Type_IIG	mandatory	929	4.3e-238	799.4	0.883	0.955	1	887
SY_Active_Co428_000000000302	SY_Active_Co428_000000000302_1	Type_IIG	268840	defense-finder-models/RM/RM/RM_Type_IIG	SY_Active_Co428_000000000302_RM_Type_IIG_159	1	1	1	1	1	Type_IIG	mandatory	989	2.8e-138	468.9	0.924	0.928	44	961
SY_Active_Co428_000000000350	SY_Active_Co428_000000000350_2	Type_IIG	269053	defense-finder-models/RM/RM/RM_Type_IIG	SY_Active_Co428_000000000350_RM_Type_IIG_160	1	1	1	1	1	Type_IIG	mandatory	579	1.5e-135	459.9	0.685	0.959	19	573
SY_Active_Co428_000000000369	SY_Active_Co428_000000000369_2	Type_IV_REases	269124	defense-finder-models/RM/RM/RM_Type_IV	SY_Active_Co428_000000000369_RM_Type_IV_75	1	1	1	1	1	Type_IV_REases	mandatory	358	2.3e-30	111.8	0.295	0.341	7	128
SY_Active_Co428_000000000396	SY_Active_Co428_000000000396_1	Type_IIG	269229	defense-finder-models/RM/RM/RM_Type_IIG	SY_Active_Co428_000000000396_RM_Type_IIG_161	1	1	1	1	1	Type_IIG	mandatory	483	2.4e-119	405.7	0.512	0.981	6	479
SY_Active_Co428_000000000620	SY_Active_Co428_000000000620_1	Type_IIG	269885	defense-finder-models/RM/RM/RM_Type_IIG	SY_Active_Co428_000000000620_RM_Type_IIG_162	1	1	1	1	1	Type_IIG	mandatory	576	3.1e-116	395.9	0.656	0.986	1	568
SY_Active_Co428_000000000628	SY_Active_Co428_000000000628_1	Type_IV_REases	269903	defense-finder-models/RM/RM/RM_Type_IV	SY_Active_Co428_000000000628_RM_Type_IV_76	1	1	1	1	2	Type_IV_REases	mandatory	302	1.8e-31	116.5	0.525	0.848	33	288
SY_Active_Co428_000000000628	SY_Active_Co428_000000000628_2	Type_IV_REases	269904	defense-finder-models/RM/RM/RM_Type_IV	SY_Active_Co428_000000000628_RM_Type_IV_76	1	1	1	1	2	Type_IV_REases	mandatory	388	1.7e-71	248	0.549	0.593	120	349
SY_Active_Co428_000000000721	SY_Active_Co428_000000000721_1	Type_IIG	270119	defense-finder-models/RM/RM/RM_Type_IIG	SY_Active_Co428_000000000721_RM_Type_IIG_163	1	1	1	1	1	Type_IIG	mandatory	543	5.1e-142	480.7	0.596	0.994	1	540
SY_Active_Co43_000000000230	SY_Active_Co43_000000000230_4	Type_IV_REases	278445	defense-finder-models/RM/RM/RM_Type_IV	SY_Active_Co43_000000000230_RM_Type_IV_77	1	1	1	1	1	Type_IV_REases	mandatory	305	3.3e-56	197	0.387	0.564	127	298
SY_Active_Co43_000000000509	SY_Active_Co43_000000000509_1	Type_IIG	279696	defense-finder-models/RM/RM/RM_Type_IIG	SY_Active_Co43_000000000509_RM_Type_IIG_164	1	1	1	1	1	Type_IIG	mandatory	707	1.9e-100	343.7	0.636	0.973	2	689
SY_Active_Co43_000000000832	SY_Active_Co43_000000000832_1	Type_IIG	280621	defense-finder-models/RM/RM/RM_Type_IIG	SY_Active_Co43_000000000832_RM_Type_IIG_165	1	1	1	1	1	Type_IIG	mandatory	662	4.2e-114	388.9	0.639	0.965	1	639
SY_Active_Co441_000000000196	SY_Active_Co441_000000000196_2	Type_III_MTases	282140	defense-finder-models/RM/RM/RM_Type_III	SY_Active_Co441_000000000196_RM_Type_III_43	1	1	1	2	1	Type_III_MTases	mandatory	754	1.9e-73	254.5	0.734	0.609	32	490
SY_Active_Co441_000000000196	SY_Active_Co441_000000000196_3	Type_III_REases	282141	defense-finder-models/RM/RM/RM_Type_III	SY_Active_Co441_000000000196_RM_Type_III_43	1	1	1	2	1	Type_III_REases	mandatory	430	2.4e-05	28.7	0.221	0.54	134	365
SY_Active_Co441_000000000633	SY_Active_Co441_000000000633_2	Type_II_REases	283357	defense-finder-models/RM/RM/RM_Type_II	SY_Active_Co441_000000000633_RM_Type_II_306	1	1	1	2	1	Type_II_REases	mandatory	417	4.4e-22	85.2	1.218	0.789	20	348
SY_Active_Co441_000000000633	SY_Active_Co441_000000000633_3	Type_II_MTases	283358	defense-finder-models/RM/RM/RM_Type_II	SY_Active_Co441_000000000633_RM_Type_II_306	1	1	1	2	1	Type_II_MTases	mandatory	48	1.1e-06	34.3	0.101	0.729	1	35
SY_Active_Co449_000000000026	SY_Active_Co449_000000000026_3	Type_IIG	287041	defense-finder-models/RM/RM/RM_Type_IIG	SY_Active_Co449_000000000026_RM_Type_IIG_166	1	1	1	1	1	Type_IIG	mandatory	1080	2.4e-141	479.1	1.006	0.956	41	1072
SY_Active_Co449_000000000211	SY_Active_Co449_000000000211_2	Type_IV_REases	288032	defense-finder-models/RM/RM/RM_Type_IV	SY_Active_Co449_000000000211_RM_Type_IV_78	1	1	1	1	1	Type_IV_REases	mandatory	749	1.1e-112	384	1.235	0.939	1	703
SY_Active_Co449_000000000231	SY_Active_Co449_000000000231_1	Type_II_MTases	288127	defense-finder-models/RM/RM/RM_Type_II	SY_Active_Co449_000000000231_RM_Type_II_307	1	1	1	2	2	Type_II_MTases	mandatory	659	2.1e-28	105.1	1.145	0.769	2	508
SY_Active_Co449_000000000231	SY_Active_Co449_000000000231_2	Type_II_REases	288128	defense-finder-models/RM/RM/RM_Type_II	SY_Active_Co449_000000000231_RM_Type_II_307	1	1	1	2	2	Type_II_REases	mandatory	343	6.2e-13	55.7	0.588	0.72	82	328
SY_Active_Co449_000000000231	SY_Active_Co449_000000000231_3	Type_II_REases	288129	defense-finder-models/RM/RM/RM_Type_II	SY_Active_Co449_000000000231_RM_Type_II_307	1	1	1	2	2	Type_II_REases	mandatory	339	1.5e-05	31.4	0.615	0.755	32	287
SY_Active_Co449_000000000449	SY_Active_Co449_000000000449_2	Type_IIG	288950	defense-finder-models/RM/RM/RM_Type_IIG	SY_Active_Co449_000000000449_RM_Type_IIG_167	1	1	1	1	1	Type_IIG	mandatory	783	9.7e-196	658.5	0.862	0.978	18	783
SY_Active_Co449_000000000862	SY_Active_Co449_000000000862_1	Type_IIG	290181	defense-finder-models/RM/RM/RM_Type_IIG	SY_Active_Co449_000000000862_RM_Type_IIG_168	1	1	1	1	1	Type_IIG	mandatory	468	2.4e-92	316.9	0.457	0.968	6	458
SY_Active_Co449_000000001278	SY_Active_Co449_000000001278_1	Type_IV_REases	291148	defense-finder-models/RM/RM/RM_Type_IV	SY_Active_Co449_000000001278_RM_Type_IV_79	1	1	1	1	1	Type_IV_REases	mandatory	291	2e-41	148.3	0.363	0.512	139	287
SY_Active_Co451_000000000022	SY_Active_Co451_000000000022_16	Type_IV_REases	291976	defense-finder-models/RM/RM/RM_Type_IV	SY_Active_Co451_000000000022_RM_Type_IV_44	1	1	1	1	1	Type_IV_REases	mandatory	303	1.4e-55	194.9	0.406	0.584	123	299
SY_Active_Co451_000000000098	SY_Active_Co451_000000000098_1	Type_IIG	292912	defense-finder-models/RM/RM/RM_Type_IIG	SY_Active_Co451_000000000098_RM_Type_IIG_169	1	1	1	1	1	Type_IIG	mandatory	1262	2.5e-172	582.1	1.057	0.921	12	1173
SY_Active_Co45_000000000023	SY_Active_Co45_000000000023_3	Type_I_REases	296973	defense-finder-models/RM/RM/RM_Type_I	SY_Active_Co45_000000000023_RM_Type_I_17	1	1	1	2.5	1	Type_I_REases	mandatory	1148	2.7e-104	356.4	0.731	0.618	415	1123
SY_Active_Co45_000000000023	SY_Active_Co45_000000000023_7	Type_I_S	296977	defense-finder-models/RM/RM/RM_Type_I	SY_Active_Co45_000000000023_RM_Type_I_17	1	1	1	2.5	1	Type_I_S	accessory	445	8e-91	310.8	0.584	0.944	6	425
SY_Active_Co45_000000000023	SY_Active_Co45_000000000023_14	Type_I_MTases	296984	defense-finder-models/RM/RM/RM_Type_I	SY_Active_Co45_000000000023_RM_Type_I_17	1	1	1	2.5	1	Type_I_MTases	mandatory	592	7.7e-137	463.2	0.986	0.84	93	589
SY_Active_Co45_000000000063	SY_Active_Co45_000000000063_2	Type_II_MTases	297380	defense-finder-models/RM/RM/RM_Type_II	SY_Active_Co45_000000000063_RM_Type_II_308	1	1	1	2	2	Type_II_MTases	mandatory	282	7.2e-52	182.5	0.661	0.943	5	270
SY_Active_Co45_000000000063	SY_Active_Co45_000000000063_3	Type_II_REases	297381	defense-finder-models/RM/RM/RM_Type_II	SY_Active_Co45_000000000063_RM_Type_II_308	1	1	1	2	2	Type_II_REases	mandatory	242	2.9e-22	86	0.905	0.946	12	240
SY_Active_Co45_000000000063	SY_Active_Co45_000000000063_5	Type_II_MTases	297383	defense-finder-models/RM/RM/RM_Type_II	SY_Active_Co45_000000000063_RM_Type_II_308	1	1	1	2	2	Type_II_MTases	mandatory	258	2.3e-81	279.2	0.664	0.915	4	239
SY_Active_Co45_000000000264	SY_Active_Co45_000000000264_3	Type_II_MTases	298397	defense-finder-models/RM/RM/RM_Type_II	SY_Active_Co45_000000000264_RM_Type_II_309	1	1	1	2	1	Type_II_MTases	mandatory	263	1.1e-73	252.9	0.5	0.692	8	189
SY_Active_Co45_000000000264	SY_Active_Co45_000000000264_4	Type_II_REases	298398	defense-finder-models/RM/RM/RM_Type_II	SY_Active_Co45_000000000264_RM_Type_II_309	1	1	1	2	1	Type_II_REases	mandatory	168	2.7e-10	46.7	0.809	0.911	11	163
SY_Active_Co460_000000000171	SY_Active_Co460_000000000171_3	Type_IIG	300252	defense-finder-models/RM/RM/RM_Type_IIG	SY_Active_Co460_000000000171_RM_Type_IIG_170	1	1	1	1	1	Type_IIG	mandatory	1195	1.5e-98	337.4	0.834	0.827	183	1170
SY_Active_Co460_000000000198	SY_Active_Co460_000000000198_4	Type_IIG	300386	defense-finder-models/RM/RM/RM_Type_IIG	SY_Active_Co460_000000000198_RM_Type_IIG_171	1	1	1	1	1	Type_IIG	mandatory	571	5.2e-107	365.4	0.595	0.991	2	567
SY_Active_Co460_000000000303	SY_Active_Co460_000000000303_1	Type_II_REases	300793	defense-finder-models/RM/RM/RM_Type_II	SY_Active_Co460_000000000303_RM_Type_II_45	1	1	1	2	1	Type_II_REases	mandatory	261	1.6e-68	237.5	1.027	0.996	1	260
SY_Active_Co460_000000000303	SY_Active_Co460_000000000303_2	Type_II_MTases	300794	defense-finder-models/RM/RM/RM_Type_II	SY_Active_Co460_000000000303_RM_Type_II_45	1	1	1	2	1	Type_II_MTases	mandatory	360	1.8e-165	556.8	0.926	0.944	5	344
SY_Active_Co460_000000000404	SY_Active_Co460_000000000404_1	Type_II_REases	301095	defense-finder-models/RM/RM/RM_Type_II	SY_Active_Co460_000000000404_RM_Type_II_310	1	1	1	2	1	Type_II_REases	mandatory	142	2.8e-13	56.2	0.466	0.894	9	135
SY_Active_Co460_000000000404	SY_Active_Co460_000000000404_2	Type_II_MTases	301096	defense-finder-models/RM/RM/RM_Type_II	SY_Active_Co460_000000000404_RM_Type_II_310	1	1	1	2	1	Type_II_MTases	mandatory	513	2.6e-19	75.1	0.825	0.661	4	342
SY_Active_Co463_000000000318	SY_Active_Co463_000000000318_1	Type_II_MTases	302598	defense-finder-models/RM/RM/RM_Type_II	SY_Active_Co463_000000000318_RM_Type_II_311	1	1	1	2	1	Type_II_MTases	mandatory	428	4e-156	526.1	1.082	0.956	9	417
SY_Active_Co463_000000000318	SY_Active_Co463_000000000318_2	Type_II_REases	302599	defense-finder-models/RM/RM/RM_Type_II	SY_Active_Co463_000000000318_RM_Type_II_311	1	1	1	2	1	Type_II_REases	mandatory	139	1.2e-12	54.5	0.511	0.971	1	135
SY_Active_Co477_000000000009	SY_Active_Co477_000000000009_5	Type_IIG	302808	defense-finder-models/RM/RM/RM_Type_IIG	SY_Active_Co477_000000000009_RM_Type_IIG_172	1	1	1	1	1	Type_IIG	mandatory	1327	1.1e-299	1004	1.179	0.988	1	1311
SY_Active_Co47_000000000004	SY_Active_Co47_000000000004_18	Type_IIG	305432	defense-finder-models/RM/RM/RM_Type_IIG	SY_Active_Co47_000000000004_RM_Type_IIG_173	1	1	1	1	1	Type_IIG	mandatory	1269	1.6e-112	383.7	0.988	0.982	23	1268
SY_Active_Co47_000000000008	SY_Active_Co47_000000000008_4	Type_I_MTases	305553	defense-finder-models/RM/RM/RM_Type_I	SY_Active_Co47_000000000008_RM_Type_I_18	1	1	1	2.5	1	Type_I_MTases	mandatory	530	8.3e-171	575.3	0.996	0.991	1	525
SY_Active_Co47_000000000008	SY_Active_Co47_000000000008_6	Type_I_S	305555	defense-finder-models/RM/RM/RM_Type_I	SY_Active_Co47_000000000008_RM_Type_I_18	1	1	1	2.5	1	Type_I_S	accessory	425	4.9e-53	186.7	0.527	0.941	24	423
SY_Active_Co47_000000000008	SY_Active_Co47_000000000008_8	Type_I_REases	305557	defense-finder-models/RM/RM/RM_Type_I	SY_Active_Co47_000000000008_RM_Type_I_18	1	1	1	2.5	1	Type_I_REases	mandatory	972	1.4e-204	688.4	0.952	0.962	1	935
SY_Active_Co47_000000000010	SY_Active_Co47_000000000010_1	Type_II_REases	305603	defense-finder-models/RM/RM/RM_Type_II	SY_Active_Co47_000000000010_RM_Type_II_312	1	1	1	2	1	Type_II_REases	mandatory	280	1.7e-14	60.6	0.775	0.879	26	271
SY_Active_Co47_000000000010	SY_Active_Co47_000000000010_2	Type_II_MTases	305604	defense-finder-models/RM/RM/RM_Type_II	SY_Active_Co47_000000000010_RM_Type_II_312	1	1	1	2	1	Type_II_MTases	mandatory	526	5.9e-26	97.3	0.369	0.283	72	220
SY_Active_Co47_000000000037	SY_Active_Co47_000000000037_9	Type_II_REases	306138	defense-finder-models/RM/RM/RM_Type_II	SY_Active_Co47_000000000037_RM_Type_II_313	1	1	1	2	1	Type_II_REases	mandatory	264	9.8e-28	104.2	0.679	0.958	5	257
SY_Active_Co47_000000000037	SY_Active_Co47_000000000037_10	Type_II_MTases	306139	defense-finder-models/RM/RM/RM_Type_II	SY_Active_Co47_000000000037_RM_Type_II_313	1	1	1	2	1	Type_II_MTases	mandatory	262	4.1e-59	206.2	0.68	0.92	4	244
SY_Active_Co47_000000000047	SY_Active_Co47_000000000047_2	Type_II_REases	306320	defense-finder-models/RM/RM/RM_Type_II	SY_Active_Co47_000000000047_RM_Type_II_314	1	1	1	2	1	Type_II_REases	mandatory	434	6e-20	78.2	1.443	0.935	4	409
SY_Active_Co47_000000000047	SY_Active_Co47_000000000047_4	Type_II_MTases	306322	defense-finder-models/RM/RM/RM_Type_II	SY_Active_Co47_000000000047_RM_Type_II_314	1	1	1	2	1	Type_II_MTases	mandatory	416	2.4e-40	144.7	0.612	0.577	28	267
SY_Active_Co47_000000000073	SY_Active_Co47_000000000073_10	Type_IIG	306693	defense-finder-models/RM/RM/RM_Type_IIG	SY_Active_Co47_000000000073_RM_Type_IIG_174	1	1	1	1	1	Type_IIG	mandatory	1250	1.3e-123	420.4	0.99	0.982	23	1249
SY_Active_Co47_000000000095	SY_Active_Co47_000000000095_3	Type_III_MTases	306968	defense-finder-models/RM/RM/RM_Type_III	SY_Active_Co47_000000000095_RM_Type_III_46	1	1	1	2	1	Type_III_MTases	mandatory	683	4.6e-49	173.9	0.729	0.599	19	427
SY_Active_Co47_000000000095	SY_Active_Co47_000000000095_4	Type_III_REases	306969	defense-finder-models/RM/RM/RM_Type_III	SY_Active_Co47_000000000095_RM_Type_III_46	1	1	1	2	1	Type_III_REases	mandatory	869	6.8e-16	63.6	0.469	0.513	104	549
SY_Active_Co47_000000000110	SY_Active_Co47_000000000110_5	Type_IIG	307114	defense-finder-models/RM/RM/RM_Type_IIG	SY_Active_Co47_000000000110_RM_Type_IIG_175	1	1	1	1	1	Type_IIG	mandatory	1262	2.6e-142	482.3	0.992	0.977	28	1260
SY_Active_Co47_000000000111	SY_Active_Co47_000000000111_1	Type_IIG	307117	defense-finder-models/RM/RM/RM_Type_IIG	SY_Active_Co47_000000000111_RM_Type_IIG_176	1	1	1	1	1	Type_IIG	mandatory	881	3.8e-132	448.6	0.834	0.974	20	877
SY_Active_Co47_000000000169	SY_Active_Co47_000000000169_1	Type_I_MTases	307566	defense-finder-models/RM/RM/RM_Type_I	SY_Active_Co47_000000000169_RM_Type_I_19	1	1	1	2.5	1	Type_I_MTases	mandatory	814	1.2e-141	479.1	0.838	0.937	50	812
SY_Active_Co47_000000000169	SY_Active_Co47_000000000169_3	Type_I_S	307568	defense-finder-models/RM/RM/RM_Type_I	SY_Active_Co47_000000000169_RM_Type_I_19	1	1	1	2.5	1	Type_I_S	accessory	421	1.9e-73	253.5	0.584	0.962	15	419
SY_Active_Co47_000000000169	SY_Active_Co47_000000000169_6	Type_I_REases	307571	defense-finder-models/RM/RM/RM_Type_I	SY_Active_Co47_000000000169_RM_Type_I_19	1	1	1	2.5	1	Type_I_REases	mandatory	274	3.6e-48	170.6	0.224	0.912	21	270
SY_Active_Co47_000000000221	SY_Active_Co47_000000000221_4	Type_IIG	307869	defense-finder-models/RM/RM/RM_Type_IIG	SY_Active_Co47_000000000221_RM_Type_IIG_177	1	1	1	1	1	Type_IIG	mandatory	1057	9.1e-136	460.6	0.979	0.977	20	1052
SY_Active_Co47_000000000233	SY_Active_Co47_000000000233_4	Type_II_MTases	307929	defense-finder-models/RM/RM/RM_Type_II	SY_Active_Co47_000000000233_RM_Type_II_315	1	1	1	2	1	Type_II_MTases	mandatory	430	8.7e-102	346.8	0.902	0.77	3	333
SY_Active_Co47_000000000233	SY_Active_Co47_000000000233_5	Type_II_REases	307930	defense-finder-models/RM/RM/RM_Type_II	SY_Active_Co47_000000000233_RM_Type_II_315	1	1	1	2	1	Type_II_REases	mandatory	224	8.4e-06	31.8	0.721	0.754	39	207
SY_Active_Co47_000000000272	SY_Active_Co47_000000000272_3	Type_IV_REases	308114	defense-finder-models/RM/RM/RM_Type_IV	SY_Active_Co47_000000000272_RM_Type_IV_80	1	1	1	1	1	Type_IV_REases	mandatory	413	1.2e-53	189	0.613	0.632	132	392
SY_Active_Co47_000000000348	SY_Active_Co47_000000000348_2	Type_IIG	308375	defense-finder-models/RM/RM/RM_Type_IIG	SY_Active_Co47_000000000348_RM_Type_IIG_178	1	1	1	1	1	Type_IIG	mandatory	696	2.5e-109	373.1	0.673	0.983	2	685
SY_Active_Co47_000000000359	SY_Active_Co47_000000000359_1	Type_II_MTases	308404	defense-finder-models/RM/RM/RM_Type_II	SY_Active_Co47_000000000359_RM_Type_II_316	1	1	1	2	2	Type_II_MTases	mandatory	165	1.2e-54	191.5	0.432	0.988	1	163
SY_Active_Co47_000000000359	SY_Active_Co47_000000000359_2	Type_II_MTases	308405	defense-finder-models/RM/RM/RM_Type_II	SY_Active_Co47_000000000359_RM_Type_II_316	1	1	1	2	2	Type_II_MTases	mandatory	282	3.9e-96	327.4	0.732	0.975	3	277
SY_Active_Co47_000000000359	SY_Active_Co47_000000000359_3	Type_II_REases	308406	defense-finder-models/RM/RM/RM_Type_II	SY_Active_Co47_000000000359_RM_Type_II_316	1	1	1	2	2	Type_II_REases	mandatory	311	1.6e-82	282.9	1.05	0.939	17	308
SY_Active_Co47_000000000431	SY_Active_Co47_000000000431_1	Type_IIG	308588	defense-finder-models/RM/RM/RM_Type_IIG	SY_Active_Co47_000000000431_RM_Type_IIG_179	1	1	1	1	1	Type_IIG	mandatory	632	4.2e-103	352.5	0.611	0.979	1	619
SY_Active_Co47_000000000463	SY_Active_Co47_000000000463_1	Type_IIG	308667	defense-finder-models/RM/RM/RM_Type_IIG	SY_Active_Co47_000000000463_RM_Type_IIG_180	1	1	1	1	1	Type_IIG	mandatory	517	5.1e-98	335.6	0.461	0.994	3	516
SY_Active_Co484_000000000019	SY_Active_Co484_000000000019_16	Type_IIG	311185	defense-finder-models/RM/RM/RM_Type_IIG	SY_Active_Co484_000000000019_RM_Type_IIG_181	1	1	1	1	1	Type_IIG	mandatory	1010	5e-118	401.9	0.969	0.966	31	1006
SY_Active_Co487_000000000178	SY_Active_Co487_000000000178_2	Type_I_REases	316850	defense-finder-models/RM/RM/RM_Type_I	SY_Active_Co487_000000000178_RM_Type_I_20	1	1	0.667	2	1	Type_I_REases	mandatory	1132	2.3e-189	637.7	0.829	0.816	181	1104
SY_Active_Co487_000000000178	SY_Active_Co487_000000000178_4	Type_I_MTases	316852	defense-finder-models/RM/RM/RM_Type_I	SY_Active_Co487_000000000178_RM_Type_I_20	1	1	0.667	2	1	Type_I_MTases	mandatory	527	2.2e-172	580	0.955	0.998	1	526
SY_Active_Co496_000000000126	SY_Active_Co496_000000000126_2	Type_IIG	324658	defense-finder-models/RM/RM/RM_Type_IIG	SY_Active_Co496_000000000126_RM_Type_IIG_182	1	1	1	1	1	Type_IIG	mandatory	800	2e-211	711.1	0.805	0.996	1	797
SY_Active_Co496_000000000267	SY_Active_Co496_000000000267_1	Type_IIG	325120	defense-finder-models/RM/RM/RM_Type_IIG	SY_Active_Co496_000000000267_RM_Type_IIG_183	1	1	1	1	1	Type_IIG	mandatory	631	9.8e-159	536.6	0.545	0.971	18	630
SY_Active_Co517_000000000017	SY_Active_Co517_000000000017_8	Type_I_REases	325707	defense-finder-models/RM/RM/RM_Type_I	SY_Active_Co517_000000000017_RM_Type_I_21	1	1	1	2.5	1	Type_I_REases	mandatory	1024	8.9e-200	672.4	0.998	0.979	1	1002
SY_Active_Co517_000000000017	SY_Active_Co517_000000000017_9	Type_I_S	325708	defense-finder-models/RM/RM/RM_Type_I	SY_Active_Co517_000000000017_RM_Type_I_21	1	1	1	2.5	1	Type_I_S	accessory	348	1.9e-24	91.9	0.232	0.454	3	160
SY_Active_Co517_000000000017	SY_Active_Co517_000000000017_12	Type_I_MTases	325711	defense-finder-models/RM/RM/RM_Type_I	SY_Active_Co517_000000000017_RM_Type_I_21	1	1	1	2.5	1	Type_I_MTases	mandatory	504	1e-159	538.7	0.986	0.976	10	501
SY_Active_Co519_000000000401	SY_Active_Co519_000000000401_3	Type_IIG	328389	defense-finder-models/RM/RM/RM_Type_IIG	SY_Active_Co519_000000000401_RM_Type_IIG_184	1	1	1	1	1	Type_IIG	mandatory	486	6.3e-99	338.7	0.503	0.996	1	484
SY_Active_Co51_000000000595	SY_Active_Co51_000000000595_1	Type_IV_REases	332124	defense-finder-models/RM/RM/RM_Type_IV	SY_Active_Co51_000000000595_RM_Type_IV_81	1	1	1	1	1	Type_IV_REases	mandatory	461	9.5e-41	146	0.819	0.79	80	443
SY_Active_Co523_000000000267	SY_Active_Co523_000000000267_1	Type_III_MTases	334688	defense-finder-models/RM/RM/RM_Type_III	SY_Active_Co523_000000000267_RM_Type_III_47	1	1	1	2	1	Type_III_MTases	mandatory	896	3.5e-54	190.8	0.62	0.482	130	561
SY_Active_Co523_000000000267	SY_Active_Co523_000000000267_3	Type_III_REases	334690	defense-finder-models/RM/RM/RM_Type_III	SY_Active_Co523_000000000267_RM_Type_III_47	1	1	1	2	1	Type_III_REases	mandatory	527	3.9e-05	28	0.227	0.575	153	455
SY_Active_Co523_000000000503	SY_Active_Co523_000000000503_1	Type_IIG	335649	defense-finder-models/RM/RM/RM_Type_IIG	SY_Active_Co523_000000000503_RM_Type_IIG_185	1	1	1	1	1	Type_IIG	mandatory	901	5.9e-104	355.3	0.712	0.935	51	892
SY_Active_Co523_000000000541	SY_Active_Co523_000000000541_1	Type_II_MTases	335784	defense-finder-models/RM/RM/RM_Type_II	SY_Active_Co523_000000000541_RM_Type_II_317	1	1	1	2	1	Type_II_MTases	mandatory	361	3.4e-78	269.4	0.973	0.958	9	354
SY_Active_Co523_000000000541	SY_Active_Co523_000000000541_2	Type_II_REases	335785	defense-finder-models/RM/RM/RM_Type_II	SY_Active_Co523_000000000541_RM_Type_II_317	1	1	1	2	1	Type_II_REases	mandatory	519	5.9e-11	48.5	0.542	0.322	6	172
SY_Active_Co523_000000000583	SY_Active_Co523_000000000583_1	Type_IIG	335932	defense-finder-models/RM/RM/RM_Type_IIG	SY_Active_Co523_000000000583_RM_Type_IIG_186	1	1	1	1	1	Type_IIG	mandatory	848	7.5e-275	920.3	0.853	0.999	1	847
SY_Active_Co523_000000000660	SY_Active_Co523_000000000660_1	Type_IIG	336172	defense-finder-models/RM/RM/RM_Type_IIG	SY_Active_Co523_000000000660_RM_Type_IIG_187	1	1	1	1	1	Type_IIG	mandatory	791	3.4e-169	571.3	0.823	0.984	12	789
SY_Active_Co523_000000000792	SY_Active_Co523_000000000792_2	Type_II_REases	336556	defense-finder-models/RM/RM/RM_Type_II	SY_Active_Co523_000000000792_RM_Type_II_318	1	1	1	2	1	Type_II_REases	mandatory	267	5.8e-31	114.3	0.851	0.899	6	245
SY_Active_Co523_000000000792	SY_Active_Co523_000000000792_3	Type_II_MTases	336557	defense-finder-models/RM/RM/RM_Type_II	SY_Active_Co523_000000000792_RM_Type_II_318	1	1	1	2	1	Type_II_MTases	mandatory	96	2.1e-07	36	0.249	0.885	3	87
SY_Active_Co523_000000000903	SY_Active_Co523_000000000903_1	Type_IV_REases	336836	defense-finder-models/RM/RM/RM_Type_IV	SY_Active_Co523_000000000903_RM_Type_IV_82	1	1	1	1	1	Type_IV_REases	mandatory	290	8.4e-35	126.4	0.333	0.493	133	275
SY_Active_Co525_000000000320	SY_Active_Co525_000000000320_1	Type_IV_REases	338545	defense-finder-models/RM/RM/RM_Type_IV	SY_Active_Co525_000000000320_RM_Type_IV_83	1	1	1	1	1	Type_IV_REases	mandatory	286	1.8e-21	83.2	0.413	0.64	58	240
SY_Active_Co525_000000000348	SY_Active_Co525_000000000348_2	Type_IIG	338624	defense-finder-models/RM/RM/RM_Type_IIG	SY_Active_Co525_000000000348_RM_Type_IIG_188	1	1	1	1	1	Type_IIG	mandatory	576	5.9e-153	517.5	0.497	0.976	13	574
SY_Active_Co527_000000000037	SY_Active_Co527_000000000037_4	Type_IIG	339432	defense-finder-models/RM/RM/RM_Type_IIG	SY_Active_Co527_000000000037_RM_Type_IIG_189	1	1	1	1	1	Type_IIG	mandatory	1044	5.5e-190	640	1.014	0.966	31	1038
SY_Active_Co527_000000000186	SY_Active_Co527_000000000186_3	Type_II_MTases	340094	defense-finder-models/RM/RM/RM_Type_II	SY_Active_Co527_000000000186_RM_Type_II_319	1	1	1	2	1	Type_II_MTases	mandatory	254	1.1e-73	252.9	0.489	0.701	41	218
SY_Active_Co527_000000000186	SY_Active_Co527_000000000186_4	Type_II_REases	340095	defense-finder-models/RM/RM/RM_Type_II	SY_Active_Co527_000000000186_RM_Type_II_319	1	1	1	2	1	Type_II_REases	mandatory	172	2.6e-11	50	0.824	0.913	12	168
SY_Active_Co527_000000000419	SY_Active_Co527_000000000419_4	Type_II_REases	340891	defense-finder-models/RM/RM/RM_Type_II	SY_Active_Co527_000000000419_RM_Type_II_320	1	1	1	2	1	Type_II_REases	mandatory	198	4.1e-12	52.5	0.645	0.929	8	191
SY_Active_Co527_000000000419	SY_Active_Co527_000000000419_5	Type_II_MTases	340892	defense-finder-models/RM/RM/RM_Type_II	SY_Active_Co527_000000000419_RM_Type_II_320	1	1	1	2	1	Type_II_MTases	mandatory	287	1.5e-73	253.6	0.669	0.882	25	277
SY_Active_Co52_000000000021	SY_Active_Co52_000000000021_19	Type_II_REases	343127	defense-finder-models/RM/RM/RM_Type_II	SY_Active_Co52_000000000021_RM_Type_II_321	1	1	1	2	1	Type_II_REases	mandatory	311	7.1e-73	252	1.103	0.99	2	309
SY_Active_Co52_000000000021	SY_Active_Co52_000000000021_20	Type_II_MTases	343128	defense-finder-models/RM/RM/RM_Type_II	SY_Active_Co52_000000000021_RM_Type_II_321	1	1	1	2	1	Type_II_MTases	mandatory	522	3.5e-122	414.7	1.331	0.966	16	519
SY_Active_Co52_000000000060	SY_Active_Co52_000000000060_1	Type_I_MTases	343718	defense-finder-models/RM/RM/RM_Type_I	SY_Active_Co52_000000000060_RM_Type_I_22	1	1	1	2.5	1	Type_I_MTases	mandatory	565	2.5e-168	567.1	0.99	0.988	6	563
SY_Active_Co52_000000000060	SY_Active_Co52_000000000060_3	Type_I_S	343720	defense-finder-models/RM/RM/RM_Type_I	SY_Active_Co52_000000000060_RM_Type_I_22	1	1	1	2.5	1	Type_I_S	accessory	441	5.4e-72	249.2	0.478	0.993	1	438
SY_Active_Co52_000000000060	SY_Active_Co52_000000000060_9	Type_I_REases	343726	defense-finder-models/RM/RM/RM_Type_I	SY_Active_Co52_000000000060_RM_Type_I_22	1	1	1	2.5	1	Type_I_REases	mandatory	1050	4.4e-259	868.8	0.996	0.98	1	1029
SY_Active_Co52_000000000135	SY_Active_Co52_000000000135_6	Type_II_MTases	344366	defense-finder-models/RM/RM/RM_Type_II	SY_Active_Co52_000000000135_RM_Type_II_322	1	1	1	2	1	Type_II_MTases	mandatory	355	8.8e-81	277.9	0.978	0.972	5	349
SY_Active_Co52_000000000135	SY_Active_Co52_000000000135_7	Type_II_REases	344367	defense-finder-models/RM/RM/RM_Type_II	SY_Active_Co52_000000000135_RM_Type_II_322	1	1	1	2	1	Type_II_REases	mandatory	381	1.3e-71	248.6	1.145	0.961	1	366
SY_Active_Co52_000000000177	SY_Active_Co52_000000000177_3	Type_IIG	344613	defense-finder-models/RM/RM/RM_Type_IIG	SY_Active_Co52_000000000177_RM_Type_IIG_190	1	1	1	1	1	Type_IIG	mandatory	868	1.9e-180	608.6	0.998	0.968	22	861
SY_Active_Co52_000000000266	SY_Active_Co52_000000000266_1	Type_IIG	344962	defense-finder-models/RM/RM/RM_Type_IIG	SY_Active_Co52_000000000266_RM_Type_IIG_191	1	1	1	1	1	Type_IIG	mandatory	869	1.9e-205	691.4	1.012	0.984	2	856
SY_Active_Co52_000000000291	SY_Active_Co52_000000000291_1	Type_IIG	345031	defense-finder-models/RM/RM/RM_Type_IIG	SY_Active_Co52_000000000291_RM_Type_IIG_192	1	1	1	1	1	Type_IIG	mandatory	446	8.3e-105	358.1	0.437	0.915	39	446
SY_Active_Co52_000000000329	SY_Active_Co52_000000000329_1	Type_IIG	345152	defense-finder-models/RM/RM/RM_Type_IIG	SY_Active_Co52_000000000329_RM_Type_IIG_193	1	1	1	1	1	Type_IIG	mandatory	850	4.4e-96	329.3	0.895	0.985	14	850
SY_Active_Co542_000000000009	SY_Active_Co542_000000000009_2	Type_IV_REases	350336	defense-finder-models/RM/RM/RM_Type_IV	SY_Active_Co542_000000000009_RM_Type_IV_84	1	1	1	1	1	Type_IV_REases	mandatory	968	5e-59	206.8	0.591	0.262	681	934
SY_Active_Co542_000000000561	SY_Active_Co542_000000000561_3	Type_IV_REases	352855	defense-finder-models/RM/RM/RM_Type_IV	SY_Active_Co542_000000000561_RM_Type_IV_85	1	1	1	1	1	Type_IV_REases	mandatory	420	3e-62	217.9	0.803	0.96	5	407
SY_Active_Co561_000000000058	SY_Active_Co561_000000000058_3	Type_IIG	364286	defense-finder-models/RM/RM/RM_Type_IIG	SY_Active_Co561_000000000058_RM_Type_IIG_194	1	1	1	1	1	Type_IIG	mandatory	1408	4.9e-105	358.9	0.766	0.744	77	1124
SY_Active_Co561_000000000185	SY_Active_Co561_000000000185_1	Type_II_MTases	364980	defense-finder-models/RM/RM/RM_Type_II	SY_Active_Co561_000000000185_RM_Type_II_195	1	1	1	2	1	Type_II_MTases	mandatory	227	2.2e-06	32.5	0.243	0.427	7	103
SY_Active_Co561_000000000185	SY_Active_Co561_000000000185_2	Type_II_REases	364981	defense-finder-models/RM/RM/RM_Type_II	SY_Active_Co561_000000000185_RM_Type_II_195	1	1	1	2	1	Type_II_REases	mandatory	508	1.8e-60	211.8	1.221	0.974	3	497
SY_Active_Co561_000000000185	SY_Active_Co561_000000000185_4	Type_IIG	364983	defense-finder-models/RM/RM/RM_Type_IIG	SY_Active_Co561_000000000185_RM_Type_IIG_196	1	1	1	1	1	Type_IIG	mandatory	469	1.1e-113	387.6	0.369	0.991	5	469
SY_Active_Co561_000000000186	SY_Active_Co561_000000000186_1	Type_II_REases	364984	defense-finder-models/RM/RM/RM_Type_II	SY_Active_Co561_000000000186_RM_Type_II_323	1	1	1	2	1	Type_II_REases	mandatory	214	7.8e-08	38.5	0.698	0.762	44	206
SY_Active_Co561_000000000186	SY_Active_Co561_000000000186_3	Type_II_MTases	364986	defense-finder-models/RM/RM/RM_Type_II	SY_Active_Co561_000000000186_RM_Type_II_323	1	1	1	2	1	Type_II_MTases	mandatory	431	1.2e-105	359.6	0.904	0.77	1	332
SY_Active_Co561_000000000306	SY_Active_Co561_000000000306_1	Type_II_REases	365427	defense-finder-models/RM/RM/RM_Type_II	SY_Active_Co561_000000000306_RM_Type_II_324	1	1	1	2	1	Type_II_REases	mandatory	366	8.9e-15	61.3	0.794	0.885	33	356
SY_Active_Co561_000000000306	SY_Active_Co561_000000000306_2	Type_II_MTases	365428	defense-finder-models/RM/RM/RM_Type_II	SY_Active_Co561_000000000306_RM_Type_II_324	1	1	1	2	1	Type_II_MTases	mandatory	293	6e-61	212.1	0.661	0.85	6	254
SY_Active_Co561_000000000623	SY_Active_Co561_000000000623_1	Type_IIG	366282	defense-finder-models/RM/RM/RM_Type_IIG	SY_Active_Co561_000000000623_RM_Type_IIG_197	1	1	1	1	1	Type_IIG	mandatory	563	5.7e-136	461.3	0.496	0.982	7	559
SY_Active_Co561_000000000662	SY_Active_Co561_000000000662_1	Type_II_MTases	366362	defense-finder-models/RM/RM/RM_Type_II	SY_Active_Co561_000000000662_RM_Type_II_325	1	1	1	2	1	Type_II_MTases	mandatory	211	1.1e-14	59.9	0.314	0.573	8	128
SY_Active_Co561_000000000662	SY_Active_Co561_000000000662_2	Type_II_REases	366363	defense-finder-models/RM/RM/RM_Type_II	SY_Active_Co561_000000000662_RM_Type_II_325	1	1	1	2	1	Type_II_REases	mandatory	219	1.2e-32	120.3	0.779	0.986	3	218
SY_Active_Co561_000000000736	SY_Active_Co561_000000000736_1	Type_IIG	366523	defense-finder-models/RM/RM/RM_Type_IIG	SY_Active_Co561_000000000736_RM_Type_IIG_198	1	1	1	1	1	Type_IIG	mandatory	534	5.6e-185	622.9	0.584	0.987	2	528
SY_Active_Co561_000000000779	SY_Active_Co561_000000000779_1	Type_IIG	366609	defense-finder-models/RM/RM/RM_Type_IIG	SY_Active_Co561_000000000779_RM_Type_IIG_199	1	1	1	1	1	Type_IIG	mandatory	501	8e-111	378	0.439	0.992	3	499
SY_Active_Co562_000000000097	SY_Active_Co562_000000000097_2	Type_IIG	367472	defense-finder-models/RM/RM/RM_Type_IIG	SY_Active_Co562_000000000097_RM_Type_IIG_200	1	1	1	1	1	Type_IIG	mandatory	1264	3e-172	581.9	1.156	0.985	15	1259
SY_Active_Co562_000000001017	SY_Active_Co562_000000001017_1	Type_IV_REases	370677	defense-finder-models/RM/RM/RM_Type_IV	SY_Active_Co562_000000001017_RM_Type_IV_86	1	1	1	1	1	Type_IV_REases	mandatory	577	5.6e-46	163.7	0.508	0.529	268	572
SY_Active_Co562_000000001068	SY_Active_Co562_000000001068_1	Type_IIG	370778	defense-finder-models/RM/RM/RM_Type_IIG	SY_Active_Co562_000000001068_RM_Type_IIG_201	1	1	1	1	1	Type_IIG	mandatory	518	1.1e-103	354.4	0.452	0.988	3	514
SY_Active_Co574_000000000001	SY_Active_Co574_000000000001_14	Type_II_REases	377970	defense-finder-models/RM/RM/RM_Type_II	SY_Active_Co574_000000000001_RM_Type_II_326	1	1	1	2	1	Type_II_REases	mandatory	210	1.9e-15	63.5	0.878	0.91	14	204
SY_Active_Co574_000000000001	SY_Active_Co574_000000000001_15	Type_II_MTases	377971	defense-finder-models/RM/RM/RM_Type_II	SY_Active_Co574_000000000001_RM_Type_II_326	1	1	1	2	1	Type_II_MTases	mandatory	379	7.9e-127	429.4	0.97	0.982	2	373
SY_Active_Co574_000000000006	SY_Active_Co574_000000000006_4	Type_III_REases	378193	defense-finder-models/RM/RM/RM_Type_III	SY_Active_Co574_000000000006_RM_Type_III_48	1	1	1	2	1	Type_III_REases	mandatory	842	4.4e-104	355.4	0.466	0.558	1	470
SY_Active_Co574_000000000006	SY_Active_Co574_000000000006_5	Type_III_MTases	378194	defense-finder-models/RM/RM/RM_Type_III	SY_Active_Co574_000000000006_RM_Type_III_48	1	1	1	2	1	Type_III_MTases	mandatory	535	5.9e-118	401.5	0.695	0.778	3	418
SY_Active_Co574_000000000011	SY_Active_Co574_000000000011_4	Type_II_REases	378372	defense-finder-models/RM/RM/RM_Type_II	SY_Active_Co574_000000000011_RM_Type_II_327	1	1	1	2	1	Type_II_REases	mandatory	321	2.9e-09	43.4	0.847	0.941	17	318
SY_Active_Co574_000000000011	SY_Active_Co574_000000000011_5	Type_II_MTases	378373	defense-finder-models/RM/RM/RM_Type_II	SY_Active_Co574_000000000011_RM_Type_II_327	1	1	1	2	1	Type_II_MTases	mandatory	544	3e-80	276.4	1.32	0.903	26	516
SY_Active_Co574_000000000033	SY_Active_Co574_000000000033_5	Type_I_REases	378849	defense-finder-models/RM/RM/RM_Type_I	SY_Active_Co574_000000000033_RM_Type_I_23	1	1	1	2.5	1	Type_I_REases	mandatory	1052	4.6e-248	832.3	0.995	0.977	1	1028
SY_Active_Co574_000000000033	SY_Active_Co574_000000000033_7	Type_I_S	378851	defense-finder-models/RM/RM/RM_Type_I	SY_Active_Co574_000000000033_RM_Type_I_23	1	1	1	2.5	1	Type_I_S	accessory	418	1.8e-53	188.1	0.476	0.976	2	409
SY_Active_Co574_000000000033	SY_Active_Co574_000000000033_10	Type_I_MTases	378854	defense-finder-models/RM/RM/RM_Type_I	SY_Active_Co574_000000000033_RM_Type_I_23	1	1	1	2.5	1	Type_I_MTases	mandatory	526	7.9e-177	595.2	0.977	0.952	24	524
SY_Active_Co580_000000000872	SY_Active_Co580_000000000872_1	Type_III_MTases	386487	defense-finder-models/RM/RM/RM_Type_III	SY_Active_Co580_000000000872_RM_Type_III_49	1	1	1	2	1	Type_III_MTases	mandatory	360	1.4e-52	185.5	0.527	0.861	3	312
SY_Active_Co580_000000000872	SY_Active_Co580_000000000872_2	Type_III_REases	386488	defense-finder-models/RM/RM/RM_Type_III	SY_Active_Co580_000000000872_RM_Type_III_49	1	1	1	2	1	Type_III_REases	mandatory	1136	6.5e-108	368	0.892	0.76	13	875
SY_Active_Co580_000000000880	SY_Active_Co580_000000000880_1	Type_II_MTases	386529	defense-finder-models/RM/RM/RM_Type_II	SY_Active_Co580_000000000880_RM_Type_II_328	1	1	1	2	1	Type_II_MTases	mandatory	618	5.7e-96	327.9	0.978	0.621	230	613
SY_Active_Co580_000000000880	SY_Active_Co580_000000000880_2	Type_II_REases	386530	defense-finder-models/RM/RM/RM_Type_II	SY_Active_Co580_000000000880_RM_Type_II_328	1	1	1	2	1	Type_II_REases	mandatory	202	3.9e-12	52.4	0.553	0.901	16	197
SY_Active_Co592_000000000007	SY_Active_Co592_000000000007_28	Type_IIG	387020	defense-finder-models/RM/RM/RM_Type_IIG	SY_Active_Co592_000000000007_RM_Type_IIG_202	1	1	1	1	1	Type_IIG	mandatory	1141	1.7e-117	400.2	0.991	0.995	4	1138
SY_Active_Co592_000000000009	SY_Active_Co592_000000000009_1	Type_II_REases	387064	defense-finder-models/RM/RM/RM_Type_II	SY_Active_Co592_000000000009_RM_Type_II_329	1	1	1	2	1	Type_II_REases	mandatory	210	5.7e-06	32.5	0.576	0.814	13	183
SY_Active_Co592_000000000009	SY_Active_Co592_000000000009_2	Type_II_MTases	387065	defense-finder-models/RM/RM/RM_Type_II	SY_Active_Co592_000000000009_RM_Type_II_329	1	1	1	2	1	Type_II_MTases	mandatory	316	8.1e-67	231.7	0.858	0.994	1	314
SY_Active_Co592_000000000019	SY_Active_Co592_000000000019_2	Type_IV_REases	387318	defense-finder-models/RM/RM/RM_Type_IV	SY_Active_Co592_000000000019_RM_Type_IV_87	1	1	1	1	1	Type_IV_REases	mandatory	473	2.3e-17	69.8	0.302	0.362	299	469
SY_Active_Co592_000000000032	SY_Active_Co592_000000000032_9	Type_II_MTases	387540	defense-finder-models/RM/RM/RM_Type_II	SY_Active_Co592_000000000032_RM_Type_II_330	1	1	1	2	1	Type_II_MTases	mandatory	558	1.4e-74	257.1	0.541	0.366	265	468
SY_Active_Co592_000000000032	SY_Active_Co592_000000000032_10	Type_II_REases	387541	defense-finder-models/RM/RM/RM_Type_II	SY_Active_Co592_000000000032_RM_Type_II_330	1	1	1	2	1	Type_II_REases	mandatory	363	7.4e-25	94.8	1.401	0.997	1	362
SY_Active_Co592_000000000045	SY_Active_Co592_000000000045_1	Type_IIG	387668	defense-finder-models/RM/RM/RM_Type_IIG	SY_Active_Co592_000000000045_RM_Type_IIG_203	1	1	1	1	1	Type_IIG	mandatory	856	2.1e-98	337	0.756	0.922	18	806
SY_Active_Co598_000000000004	SY_Active_Co598_000000000004_9	Type_II_MTases	391589	defense-finder-models/RM/RM/RM_Type_II	SY_Active_Co598_000000000004_RM_Type_II_331	1	1	1	2	2	Type_II_MTases	mandatory	386	4.3e-160	538.9	1	0.977	3	379
SY_Active_Co598_000000000004	SY_Active_Co598_000000000004_10	Type_II_REases	391590	defense-finder-models/RM/RM/RM_Type_II	SY_Active_Co598_000000000004_RM_Type_II_331	1	1	1	2	2	Type_II_REases	mandatory	213	1.5e-11	50.7	0.855	0.906	14	206
SY_Active_Co598_000000000004	SY_Active_Co598_000000000004_16	Type_II_MTases	391596	defense-finder-models/RM/RM/RM_Type_II	SY_Active_Co598_000000000004_RM_Type_II_331	1	1	1	2	2	Type_II_MTases	mandatory	181	4.3e-05	28.9	0.221	0.448	43	123
SY_Active_Co600_000000000590	SY_Active_Co600_000000000590_1	Type_IIG	396619	defense-finder-models/RM/RM/RM_Type_IIG	SY_Active_Co600_000000000590_RM_Type_IIG_204	1	1	1	1	1	Type_IIG	mandatory	1051	2.5e-177	598.3	0.972	0.846	157	1045
SY_Active_Co602_000000000191	SY_Active_Co602_000000000191_1	Type_IIG	398236	defense-finder-models/RM/RM/RM_Type_IIG	SY_Active_Co602_000000000191_RM_Type_IIG_205	1	1	1	1	1	Type_IIG	mandatory	926	6.8e-146	494.1	0.824	0.995	3	923
SY_Active_Co606_000000000113	SY_Active_Co606_000000000113_2	Type_IIG	403822	defense-finder-models/RM/RM/RM_Type_IIG	SY_Active_Co606_000000000113_RM_Type_IIG_206	1	1	1	1	1	Type_IIG	mandatory	455	3.1e-147	498.6	0.477	0.991	4	454
SY_Active_Co617_000000000963	SY_Active_Co617_000000000963_1	Type_IIG	412282	defense-finder-models/RM/RM/RM_Type_IIG	SY_Active_Co617_000000000963_RM_Type_IIG_207	1	1	1	1	1	Type_IIG	mandatory	535	1.7e-148	503.3	0.486	0.953	1	510
SY_Active_Co618_000000000068	SY_Active_Co618_000000000068_2	Type_IV_REases	412902	defense-finder-models/RM/RM/RM_Type_IV	SY_Active_Co618_000000000068_RM_Type_IV_88	1	1	1	1	1	Type_IV_REases	mandatory	463	6.8e-43	153.6	0.589	0.475	217	436
SY_Active_Co621_000000000426	SY_Active_Co621_000000000426_2	Type_IIG	417154	defense-finder-models/RM/RM/RM_Type_IIG	SY_Active_Co621_000000000426_RM_Type_IIG_208	1	1	1	1	1	Type_IIG	mandatory	414	1.8e-120	409.9	0.405	0.99	1	410
SY_Active_Co621_000000000783	SY_Active_Co621_000000000783_1	Type_IIG	417999	defense-finder-models/RM/RM/RM_Type_IIG	SY_Active_Co621_000000000783_RM_Type_IIG_209	1	1	1	1	1	Type_IIG	mandatory	596	2.7e-115	392.8	0.568	0.857	33	543
SY_Active_Co627_000000000004	SY_Active_Co627_000000000004_1	Type_I_MTases	418594	defense-finder-models/RM/RM/RM_Type_I	SY_Active_Co627_000000000004_RM_Type_I_24	1	1	1	2.5	1	Type_I_MTases	mandatory	271	3.7e-89	305.9	0.537	0.985	2	268
SY_Active_Co627_000000000004	SY_Active_Co627_000000000004_3	Type_I_S	418596	defense-finder-models/RM/RM/RM_Type_I	SY_Active_Co627_000000000004_RM_Type_I_24	1	1	1	2.5	1	Type_I_S	accessory	427	4.8e-83	285.7	0.588	0.965	7	418
SY_Active_Co627_000000000004	SY_Active_Co627_000000000004_4	Type_I_REases	418597	defense-finder-models/RM/RM/RM_Type_I	SY_Active_Co627_000000000004_RM_Type_I_24	1	1	1	2.5	1	Type_I_REases	mandatory	1020	4e-220	739.8	0.952	0.928	36	982
SY_Active_Co629_000000000008	SY_Active_Co629_000000000008_26	Type_II_MTases	421600	defense-finder-models/RM/RM/RM_Type_II	SY_Active_Co629_000000000008_RM_Type_II_332	1	1	1	2	1	Type_II_MTases	mandatory	331	1.6e-73	253.5	0.678	0.773	29	284
SY_Active_Co629_000000000008	SY_Active_Co629_000000000008_27	Type_II_REases	421601	defense-finder-models/RM/RM/RM_Type_II	SY_Active_Co629_000000000008_RM_Type_II_332	1	1	1	2	1	Type_II_REases	mandatory	204	3.1e-13	56.3	0.679	0.843	20	191
SY_Active_Co629_000000000010	SY_Active_Co629_000000000010_12	Type_IIG	421729	defense-finder-models/RM/RM/RM_Type_IIG	SY_Active_Co629_000000000010_RM_Type_IIG_25	1	1	1	1	1	Type_IIG	mandatory	953	1.1e-113	387.5	0.761	0.809	8	778
SY_Active_Co629_000000000011	SY_Active_Co629_000000000011_37	Type_II_MTases	421819	defense-finder-models/RM/RM/RM_Type_II	SY_Active_Co629_000000000011_RM_Type_II_333	1	1	1	2	1	Type_II_MTases	mandatory	513	1.2e-13	56.6	0.325	0.246	11	136
SY_Active_Co629_000000000011	SY_Active_Co629_000000000011_38	Type_II_REases	421820	defense-finder-models/RM/RM/RM_Type_II	SY_Active_Co629_000000000011_RM_Type_II_333	1	1	1	2	1	Type_II_REases	mandatory	218	1.5e-32	119.9	0.767	0.972	4	215
SY_Active_Co629_000000000013	SY_Active_Co629_000000000013_38	Type_II_REases	421930	defense-finder-models/RM/RM/RM_Type_II	SY_Active_Co629_000000000013_RM_Type_II_334	1	1	1	2	1	Type_II_REases	mandatory	261	1.6e-26	100.2	0.672	0.954	7	255
SY_Active_Co629_000000000013	SY_Active_Co629_000000000013_39	Type_II_MTases	421931	defense-finder-models/RM/RM/RM_Type_II	SY_Active_Co629_000000000013_RM_Type_II_334	1	1	1	2	1	Type_II_MTases	mandatory	319	3.7e-30	111.3	0.281	0.326	41	144
SY_Active_Co632_000000000027	SY_Active_Co632_000000000027_28	Type_II_REases	423733	defense-finder-models/RM/RM/RM_Type_II	SY_Active_Co632_000000000027_RM_Type_II_335	1	1	1	2	1	Type_II_REases	mandatory	639	9e-06	31.4	0.55	0.283	14	194
SY_Active_Co632_000000000027	SY_Active_Co632_000000000027_33	Type_II_MTases	423738	defense-finder-models/RM/RM/RM_Type_II	SY_Active_Co632_000000000027_RM_Type_II_335	1	1	1	2	1	Type_II_MTases	mandatory	308	0.00022	26	0.257	0.299	126	217
SY_Active_Co635_000000000140	SY_Active_Co635_000000000140_2	Type_I_MTases	430768	defense-finder-models/RM/RM/RM_Type_I	SY_Active_Co635_000000000140_RM_Type_I_26	1	1	0.667	2	1	Type_I_MTases	mandatory	315	4.6e-87	299	0.629	0.975	1	307
SY_Active_Co635_000000000140	SY_Active_Co635_000000000140_7	Type_I_REases	430773	defense-finder-models/RM/RM/RM_Type_I	SY_Active_Co635_000000000140_RM_Type_I_26	1	1	0.667	2	1	Type_I_REases	mandatory	339	1.6e-34	125.4	0.247	0.823	1	279
SY_Active_Co636_000000000002	SY_Active_Co636_000000000002_34	Type_I_REases	431311	defense-finder-models/RM/RM/RM_Type_I	SY_Active_Co636_000000000002_RM_Type_I_27	1	1	1	2.5	1	Type_I_REases	mandatory	973	5.5e-167	563.9	0.882	0.906	7	888
SY_Active_Co636_000000000002	SY_Active_Co636_000000000002_39	Type_I_S	431316	defense-finder-models/RM/RM/RM_Type_I	SY_Active_Co636_000000000002_RM_Type_I_27	1	1	1	2.5	1	Type_I_S	accessory	405	2.2e-84	289.6	0.582	0.983	7	404
SY_Active_Co636_000000000002	SY_Active_Co636_000000000002_40	Type_I_MTases	431317	defense-finder-models/RM/RM/RM_Type_I	SY_Active_Co636_000000000002_RM_Type_I_27	1	1	1	2.5	1	Type_I_MTases	mandatory	516	1.2e-168	568.2	0.996	0.998	1	515
SY_Active_Co636_000000000003	SY_Active_Co636_000000000003_28	Type_IV_REases	431359	defense-finder-models/RM/RM/RM_Type_IV	SY_Active_Co636_000000000003_RM_Type_IV_90	1	1	1	1	2	Type_IV_REases	mandatory	377	5e-33	121.6	0.703	0.873	34	362
SY_Active_Co636_000000000003	SY_Active_Co636_000000000003_29	Type_IV_REases	431360	defense-finder-models/RM/RM/RM_Type_IV	SY_Active_Co636_000000000003_RM_Type_IV_90	1	1	1	1	2	Type_IV_REases	mandatory	512	2.7e-69	240.7	0.639	0.756	114	500
SY_Active_Co636_000000000003	SY_Active_Co636_000000000003_56	Type_IIG	431387	defense-finder-models/RM/RM/RM_Type_IIG	SY_Active_Co636_000000000003_RM_Type_IIG_89	1	1	1	1	1	Type_IIG	mandatory	603	1e-94	324.8	0.565	0.952	30	603
SY_Active_Co636_000000000043	SY_Active_Co636_000000000043_14	Type_II_REases	432351	defense-finder-models/RM/RM/RM_Type_II	SY_Active_Co636_000000000043_RM_Type_II_336	1	1	1	2	1	Type_II_REases	mandatory	376	1.6e-67	234.8	1.385	0.979	1	368
SY_Active_Co636_000000000043	SY_Active_Co636_000000000043_15	Type_II_MTases	432352	defense-finder-models/RM/RM/RM_Type_II	SY_Active_Co636_000000000043_RM_Type_II_336	1	1	1	2	1	Type_II_MTases	mandatory	311	1.4e-100	342.6	0.842	0.994	1	309
SY_Active_Co641_000000000078	SY_Active_Co641_000000000078_3	Type_II_REases	438513	defense-finder-models/RM/RM/RM_Type_II	SY_Active_Co641_000000000078_RM_Type_II_337	1	1	1	2	1	Type_II_REases	mandatory	316	3.8e-06	33.2	0.821	0.905	29	314
SY_Active_Co641_000000000078	SY_Active_Co641_000000000078_4	Type_II_MTases	438514	defense-finder-models/RM/RM/RM_Type_II	SY_Active_Co641_000000000078_RM_Type_II_337	1	1	1	2	1	Type_II_MTases	mandatory	536	1.3e-88	304	1.287	0.909	22	508
SY_Active_Co642_000000000066	SY_Active_Co642_000000000066_2	Type_IIG	440793	defense-finder-models/RM/RM/RM_Type_IIG	SY_Active_Co642_000000000066_RM_Type_IIG_210	1	1	1	1	1	Type_IIG	mandatory	966	3.3e-92	316.5	0.77	0.957	24	947
SY_Active_Co642_000000000103	SY_Active_Co642_000000000103_1	Type_IIG	440928	defense-finder-models/RM/RM/RM_Type_IIG	SY_Active_Co642_000000000103_RM_Type_IIG_211	1	1	1	1	1	Type_IIG	mandatory	637	2.5e-89	306.9	0.634	0.992	5	636
SY_Active_Co646_000000000044	SY_Active_Co646_000000000044_6	Type_I_S	444038	defense-finder-models/RM/RM/RM_Type_I	SY_Active_Co646_000000000044_RM_Type_I_28	1	1	1	2.5	1	Type_I_S	accessory	413	3.3e-66	230.4	0.559	0.932	3	387
SY_Active_Co646_000000000044	SY_Active_Co646_000000000044_7	Type_I_MTases	444039	defense-finder-models/RM/RM/RM_Type_I	SY_Active_Co646_000000000044_RM_Type_I_28	1	1	1	2.5	1	Type_I_MTases	mandatory	519	7.3e-177	594.7	0.955	0.996	1	517
SY_Active_Co646_000000000044	SY_Active_Co646_000000000044_9	Type_I_REases	444041	defense-finder-models/RM/RM/RM_Type_I	SY_Active_Co646_000000000044_RM_Type_I_28	1	1	1	2.5	1	Type_I_REases	mandatory	655	2.5e-66	230.6	0.552	0.989	1	648
SY_Active_Co646_000000000184	SY_Active_Co646_000000000184_1	Type_IV_REases	445007	defense-finder-models/RM/RM/RM_Type_IV	SY_Active_Co646_000000000184_RM_Type_IV_91	1	1	1	1	1	Type_IV_REases	mandatory	750	2e-49	175.2	0.428	0.221	583	748
SY_Active_Co646_000000000236	SY_Active_Co646_000000000236_2	Type_IV_REases	445281	defense-finder-models/RM/RM/RM_Type_IV	SY_Active_Co646_000000000236_RM_Type_IV_92	1	1	1	1	2	Type_IV_REases	mandatory	723	1.1e-64	225.5	0.679	0.365	442	705
SY_Active_Co646_000000000236	SY_Active_Co646_000000000236_3	Type_IV_REases	445282	defense-finder-models/RM/RM/RM_Type_IV	SY_Active_Co646_000000000236_RM_Type_IV_92	1	1	1	1	2	Type_IV_REases	mandatory	397	5.5e-39	141.2	0.694	0.846	26	361
SY_Active_Co646_000000000280	SY_Active_Co646_000000000280_1	Type_II_MTases	445483	defense-finder-models/RM/RM/RM_Type_II	SY_Active_Co646_000000000280_RM_Type_II_338	1	1	1	2	1	Type_II_MTases	mandatory	399	3e-13	55.8	0.352	0.301	53	172
SY_Active_Co646_000000000280	SY_Active_Co646_000000000280_2	Type_II_REases	445484	defense-finder-models/RM/RM/RM_Type_II	SY_Active_Co646_000000000280_RM_Type_II_338	1	1	1	2	1	Type_II_REases	mandatory	522	1.4e-11	50.6	0.603	0.347	1	181
SY_Active_Co646_000000000364	SY_Active_Co646_000000000364_2	Type_IIG	445848	defense-finder-models/RM/RM/RM_Type_IIG	SY_Active_Co646_000000000364_RM_Type_IIG_212	1	1	1	1	1	Type_IIG	mandatory	1003	6.7e-108	368.3	1.009	0.993	4	999
SY_Active_Co646_000000000479	SY_Active_Co646_000000000479_2	Type_II_REases	446266	defense-finder-models/RM/RM/RM_Type_II	SY_Active_Co646_000000000479_RM_Type_II_339	1	1	1	2	1	Type_II_REases	mandatory	312	1.3e-67	234.7	1.099	0.987	3	310
SY_Active_Co646_000000000479	SY_Active_Co646_000000000479_3	Type_II_MTases	446267	defense-finder-models/RM/RM/RM_Type_II	SY_Active_Co646_000000000479_RM_Type_II_339	1	1	1	2	1	Type_II_MTases	mandatory	526	4.3e-112	381.4	1.298	0.924	25	510
SY_Active_Co646_000000000527	SY_Active_Co646_000000000527_1	Type_IIG	446435	defense-finder-models/RM/RM/RM_Type_IIG	SY_Active_Co646_000000000527_RM_Type_IIG_213	1	1	1	1	1	Type_IIG	mandatory	792	1e-87	301.9	0.648	0.96	26	785
SY_Active_Co662_000000000024	SY_Active_Co662_000000000024_2	Type_IIG	451359	defense-finder-models/RM/RM/RM_Type_IIG	SY_Active_Co662_000000000024_RM_Type_IIG_214	1	1	1	1	1	Type_IIG	mandatory	1014	4.4e-145	491.4	0.977	0.977	21	1011
SY_Active_Co662_000000000085	SY_Active_Co662_000000000085_4	Type_IIG	451854	defense-finder-models/RM/RM/RM_Type_IIG	SY_Active_Co662_000000000085_RM_Type_IIG_215	1	1	1	1	1	Type_IIG	mandatory	637	5.4e-146	495	0.62	0.98	10	633
SY_Active_Co662_000000000114	SY_Active_Co662_000000000114_1	Type_II_MTases	452023	defense-finder-models/RM/RM/RM_Type_II	SY_Active_Co662_000000000114_RM_Type_II_340	1	1	1	2	1	Type_II_MTases	mandatory	303	6.6e-16	64.6	0.352	0.449	152	287
SY_Active_Co662_000000000114	SY_Active_Co662_000000000114_2	Type_II_REases	452024	defense-finder-models/RM/RM/RM_Type_II	SY_Active_Co662_000000000114_RM_Type_II_340	1	1	1	2	1	Type_II_REases	mandatory	264	1.7e-61	214.6	1.179	0.962	4	257
SY_Active_Co662_000000000160	SY_Active_Co662_000000000160_3	Type_II_REases	452271	defense-finder-models/RM/RM/RM_Type_II	SY_Active_Co662_000000000160_RM_Type_II_341	1	1	1	2	1	Type_II_REases	mandatory	375	1.1e-41	149.7	1.359	0.976	1	366
SY_Active_Co662_000000000160	SY_Active_Co662_000000000160_4	Type_II_MTases	452272	defense-finder-models/RM/RM/RM_Type_II	SY_Active_Co662_000000000160_RM_Type_II_341	1	1	1	2	1	Type_II_MTases	mandatory	303	1.8e-20	79.3	0.691	0.838	25	278
SY_Active_Co662_000000000209	SY_Active_Co662_000000000209_1	Type_II_REases	452483	defense-finder-models/RM/RM/RM_Type_II	SY_Active_Co662_000000000209_RM_Type_II_342	1	1	1	2	1	Type_II_REases	mandatory	245	4.7e-13	56.4	0.702	0.906	17	238
SY_Active_Co662_000000000209	SY_Active_Co662_000000000209_2	Type_II_MTases	452484	defense-finder-models/RM/RM/RM_Type_II	SY_Active_Co662_000000000209_RM_Type_II_342	1	1	1	2	1	Type_II_MTases	mandatory	315	6.9e-44	156.1	0.615	0.717	7	232
SY_Active_Co662_000000000310	SY_Active_Co662_000000000310_2	Type_II_REases	452856	defense-finder-models/RM/RM/RM_Type_II	SY_Active_Co662_000000000310_RM_Type_II_343	1	1	1	2	1	Type_II_REases	mandatory	254	9.5e-17	68	0.939	0.941	5	243
SY_Active_Co662_000000000310	SY_Active_Co662_000000000310_3	Type_II_MTases	452857	defense-finder-models/RM/RM/RM_Type_II	SY_Active_Co662_000000000310_RM_Type_II_343	1	1	1	2	1	Type_II_MTases	mandatory	278	2.3e-55	193.9	0.661	0.957	5	270
SY_Active_Co664_000000000107	SY_Active_Co664_000000000107_5	Type_IIG	454127	defense-finder-models/RM/RM/RM_Type_IIG	SY_Active_Co664_000000000107_RM_Type_IIG_216	1	1	1	1	1	Type_IIG	mandatory	965	6e-198	666.4	1.021	0.968	30	963
SY_Active_Co664_000000000841	SY_Active_Co664_000000000841_1	Type_IIG	456607	defense-finder-models/RM/RM/RM_Type_IIG	SY_Active_Co664_000000000841_RM_Type_IIG_217	1	1	1	1	1	Type_IIG	mandatory	581	1.4e-128	436.8	0.573	0.904	53	577
SY_Active_Co664_000000000892	SY_Active_Co664_000000000892_1	Type_IIG	456737	defense-finder-models/RM/RM/RM_Type_IIG	SY_Active_Co664_000000000892_RM_Type_IIG_218	1	1	1	1	1	Type_IIG	mandatory	540	7.4e-97	331.8	0.495	0.885	35	512
SY_Active_Co664_000000000907	SY_Active_Co664_000000000907_1	Type_III_MTases	456772	defense-finder-models/RM/RM/RM_Type_III	SY_Active_Co664_000000000907_RM_Type_III_50	1	1	1	2	1	Type_III_MTases	mandatory	522	2.8e-131	445.5	0.85	0.944	6	498
SY_Active_Co664_000000000907	SY_Active_Co664_000000000907_2	Type_III_REases	456773	defense-finder-models/RM/RM/RM_Type_III	SY_Active_Co664_000000000907_RM_Type_III_50	1	1	1	2	1	Type_III_REases	mandatory	164	1.4e-18	72.4	0.142	0.768	14	139
SY_Active_Co670_000000000082	SY_Active_Co670_000000000082_5	Type_II_REases	458640	defense-finder-models/RM/RM/RM_Type_II	SY_Active_Co670_000000000082_RM_Type_II_344	1	1	1	2	1	Type_II_REases	mandatory	313	2e-65	227.5	1.095	0.981	3	309
SY_Active_Co670_000000000082	SY_Active_Co670_000000000082_6	Type_II_MTases	458641	defense-finder-models/RM/RM/RM_Type_II	SY_Active_Co670_000000000082_RM_Type_II_344	1	1	1	2	1	Type_II_MTases	mandatory	513	1.4e-110	376.4	1.311	0.957	20	510
SY_Active_Co670_000000000199	SY_Active_Co670_000000000199_1	Type_IIG	459408	defense-finder-models/RM/RM/RM_Type_IIG	SY_Active_Co670_000000000199_RM_Type_IIG_219	1	1	1	1	1	Type_IIG	mandatory	1067	2.1e-166	562	1.013	0.963	36	1063
SY_Active_Co670_000000000252	SY_Active_Co670_000000000252_4	Type_IIG	459679	defense-finder-models/RM/RM/RM_Type_IIG	SY_Active_Co670_000000000252_RM_Type_IIG_51	1	1	1	1	1	Type_IIG	mandatory	812	1.1e-118	404.1	0.767	0.978	12	805
SY_Active_Co670_000000000335	SY_Active_Co670_000000000335_1	Type_IIG	460088	defense-finder-models/RM/RM/RM_Type_IIG	SY_Active_Co670_000000000335_RM_Type_IIG_220	1	1	1	1	1	Type_IIG	mandatory	1093	2.9e-102	349.7	0.875	0.952	45	1084
SY_Active_Co670_000000000424	SY_Active_Co670_000000000424_1	Type_IV_REases	460444	defense-finder-models/RM/RM/RM_Type_IV	SY_Active_Co670_000000000424_RM_Type_IV_93	1	1	1	1	1	Type_IV_REases	mandatory	302	6.8e-57	199.2	0.387	0.563	129	298
SY_Active_Co670_000000000437	SY_Active_Co670_000000000437_1	Type_IV_REases	460490	defense-finder-models/RM/RM/RM_Type_IV	SY_Active_Co670_000000000437_RM_Type_IV_94	1	1	1	1	2	Type_IV_REases	mandatory	404	3.4e-37	135.3	0.715	0.866	18	367
SY_Active_Co670_000000000437	SY_Active_Co670_000000000437_2	Type_IV_REases	460491	defense-finder-models/RM/RM/RM_Type_IV	SY_Active_Co670_000000000437_RM_Type_IV_94	1	1	1	1	2	Type_IV_REases	mandatory	394	8.8e-58	202.7	0.665	0.675	113	378
SY_Active_Co670_000000000843	SY_Active_Co670_000000000843_4	Type_II_REases	461699	defense-finder-models/RM/RM/RM_Type_II	SY_Active_Co670_000000000843_RM_Type_II_345	1	1	1	2	1	Type_II_REases	mandatory	64	2.2e-10	47	0.248	0.938	2	61
SY_Active_Co670_000000000843	SY_Active_Co670_000000000843_5	Type_II_MTases	461700	defense-finder-models/RM/RM/RM_Type_II	SY_Active_Co670_000000000843_RM_Type_II_345	1	1	1	2	1	Type_II_MTases	mandatory	402	7.1e-51	179.4	0.973	0.913	3	369
SY_Active_Co679_000000000080	SY_Active_Co679_000000000080_1	Type_I_MTases	466299	defense-finder-models/RM/RM/RM_Type_I	SY_Active_Co679_000000000080_RM_Type_I_29	1	1	1	2.5	1	Type_I_MTases	mandatory	477	1.3e-153	518.6	0.871	0.939	25	472
SY_Active_Co679_000000000080	SY_Active_Co679_000000000080_2	Type_I_S	466300	defense-finder-models/RM/RM/RM_Type_I	SY_Active_Co679_000000000080_RM_Type_I_29	1	1	1	2.5	1	Type_I_S	accessory	424	5e-42	150.6	0.486	0.943	23	422
SY_Active_Co679_000000000080	SY_Active_Co679_000000000080_4	Type_I_REases	466302	defense-finder-models/RM/RM/RM_Type_I	SY_Active_Co679_000000000080_RM_Type_I_29	1	1	1	2.5	1	Type_I_REases	mandatory	372	9e-101	344.7	0.378	1	1	372
SY_Active_Co685_000000000466	SY_Active_Co685_000000000466_1	Type_IV_REases	472423	defense-finder-models/RM/RM/RM_Type_IV	SY_Active_Co685_000000000466_RM_Type_IV_95	1	1	1	1	1	Type_IV_REases	mandatory	544	1.8e-41	148.4	0.812	0.673	161	526
SY_Active_Co702_000000000095	SY_Active_Co702_000000000095_1	Type_I_MTases	473123	defense-finder-models/RM/RM/RM_Type_I	SY_Active_Co702_000000000095_RM_Type_I_30	1	1	1	2.5	1	Type_I_MTases	mandatory	515	5.7e-174	585.7	0.99	0.986	7	514
SY_Active_Co702_000000000095	SY_Active_Co702_000000000095_2	Type_I_S	473124	defense-finder-models/RM/RM/RM_Type_I	SY_Active_Co702_000000000095_RM_Type_I_30	1	1	1	2.5	1	Type_I_S	accessory	394	6.3e-57	199.5	0.464	0.987	5	393
SY_Active_Co702_000000000095	SY_Active_Co702_000000000095_3	Type_I_REases	473125	defense-finder-models/RM/RM/RM_Type_I	SY_Active_Co702_000000000095_RM_Type_I_30	1	1	1	2.5	1	Type_I_REases	mandatory	180	9.5e-28	103	0.156	0.972	6	180
SY_Active_Co703_000000000036	SY_Active_Co703_000000000036_4	Type_II_MTases	474950	defense-finder-models/RM/RM/RM_Type_II	SY_Active_Co703_000000000036_RM_Type_II_346	1	1	1	2	1	Type_II_MTases	mandatory	422	2.7e-36	131.2	1.101	0.948	12	411
SY_Active_Co703_000000000036	SY_Active_Co703_000000000036_5	Type_II_REases	474951	defense-finder-models/RM/RM/RM_Type_II	SY_Active_Co703_000000000036_RM_Type_II_346	1	1	1	2	1	Type_II_REases	mandatory	270	2.1e-06	34.6	0.508	0.633	38	208
SY_Active_Co703_000000000107	SY_Active_Co703_000000000107_2	Type_IIG	475278	defense-finder-models/RM/RM/RM_Type_IIG	SY_Active_Co703_000000000107_RM_Type_IIG_221	1	1	1	1	1	Type_IIG	mandatory	876	1.6e-90	310.9	0.631	0.85	84	828
SY_Active_Co70_000000000779	SY_Active_Co70_000000000779_2	Type_IV_REases	482162	defense-finder-models/RM/RM/RM_Type_IV	SY_Active_Co70_000000000779_RM_Type_IV_96	1	1	1	1	1	Type_IV_REases	mandatory	307	1.1e-60	211.8	0.404	0.567	130	303
SY_Active_Co712_000000000246	SY_Active_Co712_000000000246_5	Type_IV_REases	484088	defense-finder-models/RM/RM/RM_Type_IV	SY_Active_Co712_000000000246_RM_Type_IV_97	1	1	1	1	1	Type_IV_REases	mandatory	368	1.1e-34	127.1	0.715	0.899	34	364
SY_Active_Co721_000000000357	SY_Active_Co721_000000000357_2	Type_II_MTases	486219	defense-finder-models/RM/RM/RM_Type_II	SY_Active_Co721_000000000357_RM_Type_II_347	1	1	1	2	1	Type_II_MTases	mandatory	315	1.4e-81	279.7	0.724	0.949	14	312
SY_Active_Co721_000000000357	SY_Active_Co721_000000000357_3	Type_II_REases	486220	defense-finder-models/RM/RM/RM_Type_II	SY_Active_Co721_000000000357_RM_Type_II_347	1	1	1	2	1	Type_II_REases	mandatory	103	3.6e-08	39.7	0.229	0.68	24	93
SY_Active_Co721_000000000476	SY_Active_Co721_000000000476_1	Type_IV_REases	486505	defense-finder-models/RM/RM/RM_Type_IV	SY_Active_Co721_000000000476_RM_Type_IV_98	1	1	1	1	1	Type_IV_REases	mandatory	442	3.3e-86	296.6	0.66	0.871	12	396
SY_Active_Co76_000000000095	SY_Active_Co76_000000000095_7	Type_II_REases	493825	defense-finder-models/RM/RM/RM_Type_II	SY_Active_Co76_000000000095_RM_Type_II_348	1	1	1	2	1	Type_II_REases	mandatory	355	9.8e-17	67.8	1.065	0.986	4	353
SY_Active_Co76_000000000095	SY_Active_Co76_000000000095_8	Type_II_MTases	493826	defense-finder-models/RM/RM/RM_Type_II	SY_Active_Co76_000000000095_RM_Type_II_348	1	1	1	2	1	Type_II_MTases	mandatory	328	1e-41	149.4	0.552	0.573	1	188
SY_Active_Co76_000000000243	SY_Active_Co76_000000000243_1	Type_III_REases	494921	defense-finder-models/RM/RM/RM_Type_III	SY_Active_Co76_000000000243_RM_Type_III_52	1	1	1	2	1	Type_III_REases	mandatory	470	1.7e-125	426.3	0.483	0.987	1	464
SY_Active_Co76_000000000243	SY_Active_Co76_000000000243_7	Type_III_MTases	494927	defense-finder-models/RM/RM/RM_Type_III	SY_Active_Co76_000000000243_RM_Type_III_52	1	1	1	2	1	Type_III_MTases	mandatory	372	8.6e-64	222.6	0.532	0.965	3	361
SY_Active_Co76_000000000259	SY_Active_Co76_000000000259_5	Type_IIG	495004	defense-finder-models/RM/RM/RM_Type_IIG	SY_Active_Co76_000000000259_RM_Type_IIG_222	1	1	1	1	1	Type_IIG	mandatory	771	2.9e-156	528.5	0.9	0.973	20	769
SY_Active_Co76_000000000286	SY_Active_Co76_000000000286_1	Type_IIG	495151	defense-finder-models/RM/RM/RM_Type_IIG	SY_Active_Co76_000000000286_RM_Type_IIG_223	1	1	1	1	1	Type_IIG	mandatory	802	1.1e-264	886.7	0.873	0.979	2	786
SY_Active_Co76_000000000375	SY_Active_Co76_000000000375_1	Type_IIG	495581	defense-finder-models/RM/RM/RM_Type_IIG	SY_Active_Co76_000000000375_RM_Type_IIG_224	1	1	1	1	1	Type_IIG	mandatory	810	3.3e-188	634.3	0.877	0.983	8	803
SY_Active_Co76_000000000657	SY_Active_Co76_000000000657_2	Type_II_REases	496445	defense-finder-models/RM/RM/RM_Type_II	SY_Active_Co76_000000000657_RM_Type_II_349	1	1	1	2	1	Type_II_REases	mandatory	332	3.4e-16	65.9	0.748	0.732	67	309
SY_Active_Co76_000000000657	SY_Active_Co76_000000000657_3	Type_II_MTases	496446	defense-finder-models/RM/RM/RM_Type_II	SY_Active_Co76_000000000657_RM_Type_II_349	1	1	1	2	1	Type_II_MTases	mandatory	178	1.7e-48	171.5	0.445	0.989	1	176
SY_Active_Co79_000000000023	SY_Active_Co79_000000000023_3	Type_II_MTases	496911	defense-finder-models/RM/RM/RM_Type_II	SY_Active_Co79_000000000023_RM_Type_II_350	1	1	1	2	1	Type_II_MTases	mandatory	401	1e-86	297.4	0.975	0.91	27	391
SY_Active_Co79_000000000023	SY_Active_Co79_000000000023_5	Type_II_REases	496913	defense-finder-models/RM/RM/RM_Type_II	SY_Active_Co79_000000000023_RM_Type_II_350	1	1	1	2	1	Type_II_REases	mandatory	310	9e-12	51.6	0.683	0.916	19	302
SY_Active_Co81_000000000017	SY_Active_Co81_000000000017_17	Type_IV_REases	499841	defense-finder-models/RM/RM/RM_Type_IV	SY_Active_Co81_000000000017_RM_Type_IV_99	1	1	1	1	1	Type_IV_REases	mandatory	159	2.9e-37	135	0.245	0.61	57	153
SY_Active_Co81_000000000403	SY_Active_Co81_000000000403_1	Type_IIG	502341	defense-finder-models/RM/RM/RM_Type_IIG	SY_Active_Co81_000000000403_RM_Type_IIG_225	1	1	1	1	1	Type_IIG	mandatory	560	1.5e-184	622.1	0.568	0.982	1	550
SY_Active_Co81_000000000478	SY_Active_Co81_000000000478_1	Type_IIG	502556	defense-finder-models/RM/RM/RM_Type_IIG	SY_Active_Co81_000000000478_RM_Type_IIG_226	1	1	1	1	1	Type_IIG	mandatory	590	4.9e-170	574.1	0.692	0.992	6	590
SY_Active_Co83_000000000013	SY_Active_Co83_000000000013_31	Type_IIG	506107	defense-finder-models/RM/RM/RM_Type_IIG	SY_Active_Co83_000000000013_RM_Type_IIG_227	1	1	1	1	1	Type_IIG	mandatory	1083	5.5e-159	537.5	1.008	0.959	34	1072
SY_Active_Co83_000000000016	SY_Active_Co83_000000000016_33	Type_I_MTases	506242	defense-finder-models/RM/RM/RM_Type_I	SY_Active_Co83_000000000016_RM_Type_I_31	1	1	1	2.5	2	Type_I_MTases	mandatory	1420	2.6e-63	220.2	0.77	0.267	33	411
SY_Active_Co83_000000000016	SY_Active_Co83_000000000016_34	Type_I_S	506243	defense-finder-models/RM/RM/RM_Type_I	SY_Active_Co83_000000000016_RM_Type_I_31	1	1	1	2.5	2	Type_I_S	accessory	392	1.8e-46	165.3	0.49	0.992	2	390
SY_Active_Co83_000000000016	SY_Active_Co83_000000000016_35	Type_I_MTases	506244	defense-finder-models/RM/RM/RM_Type_I	SY_Active_Co83_000000000016_RM_Type_I_31	1	1	1	2.5	2	Type_I_MTases	mandatory	507	1.8e-131	445	0.951	0.953	21	503
SY_Active_Co83_000000000016	SY_Active_Co83_000000000016_36	Type_I_REases	506245	defense-finder-models/RM/RM/RM_Type_I	SY_Active_Co83_000000000016_RM_Type_I_31	1	1	1	2.5	2	Type_I_REases	mandatory	765	1e-108	370.9	0.591	0.765	5	589
SY_Active_Co83_000000000096	SY_Active_Co83_000000000096_18	Type_IIG	508258	defense-finder-models/RM/RM/RM_Type_IIG	SY_Active_Co83_000000000096_RM_Type_IIG_228	1	1	1	1	1	Type_IIG	mandatory	915	1.4e-291	975.7	0.997	0.993	4	912
SY_Active_Co83_000000000137	SY_Active_Co83_000000000137_7	Type_I_REases	508835	defense-finder-models/RM/RM/RM_Type_I	SY_Active_Co83_000000000137_RM_Type_I_32	1	1	1	2.5	1	Type_I_REases	mandatory	1017	1.1e-252	847.5	0.988	0.98	6	1002
SY_Active_Co83_000000000137	SY_Active_Co83_000000000137_8	Type_I_S	508836	defense-finder-models/RM/RM/RM_Type_I	SY_Active_Co83_000000000137_RM_Type_I_32	1	1	1	2.5	1	Type_I_S	accessory	414	1.6e-88	303.2	0.582	0.983	6	412
SY_Active_Co83_000000000137	SY_Active_Co83_000000000137_9	Type_I_MTases	508837	defense-finder-models/RM/RM/RM_Type_I	SY_Active_Co83_000000000137_RM_Type_I_32	1	1	1	2.5	1	Type_I_MTases	mandatory	798	2.1e-137	465.1	0.838	0.932	53	796
SY_Active_Co83_000000000152	SY_Active_Co83_000000000152_13	Type_IIG	509026	defense-finder-models/RM/RM/RM_Type_IIG	SY_Active_Co83_000000000152_RM_Type_IIG_229	1	1	1	1	1	Type_IIG	mandatory	1160	0	1114.8	1.003	0.903	7	1054
SY_Active_Co83_000000000235	SY_Active_Co83_000000000235_2	Type_IV_REases	509706	defense-finder-models/RM/RM/RM_Type_IV	SY_Active_Co83_000000000235_RM_Type_IV_100	1	1	1	1	1	Type_IV_REases	mandatory	620	1.3e-47	168.6	0.912	0.66	196	604
SY_Active_Co83_000000000273	SY_Active_Co83_000000000273_2	Type_II_REases	509887	defense-finder-models/RM/RM/RM_Type_II	SY_Active_Co83_000000000273_RM_Type_II_351	1	1	1	2	1	Type_II_REases	mandatory	204	1.1e-14	61	0.87	0.907	12	196
SY_Active_Co83_000000000273	SY_Active_Co83_000000000273_3	Type_II_MTases	509888	defense-finder-models/RM/RM/RM_Type_II	SY_Active_Co83_000000000273_RM_Type_II_351	1	1	1	2	1	Type_II_MTases	mandatory	415	4.3e-122	413.8	1.008	0.92	1	382
SY_Active_Co84_000000000203	SY_Active_Co84_000000000203_1	Type_III_REases	512637	defense-finder-models/RM/RM/RM_Type_III	SY_Active_Co84_000000000203_RM_Type_III_53	1	1	1	2	1	Type_III_REases	mandatory	990	6.3e-23	86.8	0.369	0.404	150	549
SY_Active_Co84_000000000203	SY_Active_Co84_000000000203_3	Type_III_MTases	512639	defense-finder-models/RM/RM/RM_Type_III	SY_Active_Co84_000000000203_RM_Type_III_53	1	1	1	2	1	Type_III_MTases	mandatory	648	5.1e-51	180.4	0.375	0.397	15	271
SY_Active_Co87_000000000451	SY_Active_Co87_000000000451_2	Type_IIG	515997	defense-finder-models/RM/RM/RM_Type_IIG	SY_Active_Co87_000000000451_RM_Type_IIG_230	1	1	1	1	1	Type_IIG	mandatory	898	6e-137	464.5	0.86	0.904	23	834
SY_Active_Co87_000000000715	SY_Active_Co87_000000000715_1	Type_IIG	516632	defense-finder-models/RM/RM/RM_Type_IIG	SY_Active_Co87_000000000715_RM_Type_IIG_231	1	1	1	1	1	Type_IIG	mandatory	758	2.4e-98	336.7	0.726	0.91	20	709
SY_Active_Co89_000000000013	SY_Active_Co89_000000000013_11	Type_II_REases	517964	defense-finder-models/RM/RM/RM_Type_II	SY_Active_Co89_000000000013_RM_Type_II_352	1	1	1	2	1	Type_II_REases	mandatory	681	3.3e-97	333	1.771	0.968	2	660
SY_Active_Co89_000000000013	SY_Active_Co89_000000000013_12	Type_II_MTases	517965	defense-finder-models/RM/RM/RM_Type_II	SY_Active_Co89_000000000013_RM_Type_II_352	1	1	1	2	1	Type_II_MTases	mandatory	351	2.6e-79	273.1	0.975	0.974	5	346
SY_Active_Co89_000000000085	SY_Active_Co89_000000000085_3	Type_II_MTases	518588	defense-finder-models/RM/RM/RM_Type_II	SY_Active_Co89_000000000085_RM_Type_II_353	1	1	1	2	2	Type_II_MTases	mandatory	294	3e-65	226.3	0.661	0.847	6	254
SY_Active_Co89_000000000085	SY_Active_Co89_000000000085_4	Type_II_REases	518589	defense-finder-models/RM/RM/RM_Type_II	SY_Active_Co89_000000000085_RM_Type_II_353	1	1	1	2	2	Type_II_REases	mandatory	369	3e-17	69.4	0.641	0.715	41	304
SY_Active_Co89_000000000085	SY_Active_Co89_000000000085_5	Type_II_MTases	518590	defense-finder-models/RM/RM/RM_Type_II	SY_Active_Co89_000000000085_RM_Type_II_353	1	1	1	2	2	Type_II_MTases	mandatory	297	2.2e-110	374.2	0.724	0.889	1	264
SY_Active_Co89_000000000244	SY_Active_Co89_000000000244_1	Type_II_REases	519299	defense-finder-models/RM/RM/RM_Type_II	SY_Active_Co89_000000000244_RM_Type_II_354	1	1	1	2	1	Type_II_REases	mandatory	383	2.8e-09	43	0.363	0.352	6	140
SY_Active_Co89_000000000244	SY_Active_Co89_000000000244_2	Type_II_MTases	519300	defense-finder-models/RM/RM/RM_Type_II	SY_Active_Co89_000000000244_RM_Type_II_354	1	1	1	2	1	Type_II_MTases	mandatory	361	1.4e-76	264.2	0.981	0.967	6	354
SY_Active_Co93_000000000297	SY_Active_Co93_000000000297_1	Type_IIG	521014	defense-finder-models/RM/RM/RM_Type_IIG	SY_Active_Co93_000000000297_RM_Type_IIG_232	1	1	1	1	1	Type_IIG	mandatory	808	2.9e-262	878.6	0.895	0.996	4	808
SY_Active_Co93_000000000307	SY_Active_Co93_000000000307_1	Type_II_MTases	521043	defense-finder-models/RM/RM/RM_Type_II	SY_Active_Co93_000000000307_RM_Type_II_355	1	1	1	2	1	Type_II_MTases	mandatory	115	2.7e-35	128	0.309	0.983	1	113
SY_Active_Co93_000000000307	SY_Active_Co93_000000000307_2	Type_II_REases	521044	defense-finder-models/RM/RM/RM_Type_II	SY_Active_Co93_000000000307_RM_Type_II_355	1	1	1	2	1	Type_II_REases	mandatory	427	4.7e-67	233.1	1.076	0.953	19	425
SY_Active_Co93_000000000548	SY_Active_Co93_000000000548_1	Type_IIG	521624	defense-finder-models/RM/RM/RM_Type_IIG	SY_Active_Co93_000000000548_RM_Type_IIG_233	1	1	1	1	1	Type_IIG	mandatory	693	3.8e-164	554.6	0.784	0.986	7	689
SY_Active_Co96_000000000431	SY_Active_Co96_000000000431_1	Type_II_REases	527296	defense-finder-models/RM/RM/RM_Type_II	SY_Active_Co96_000000000431_RM_Type_II_356	1	1	1	2	2	Type_II_REases	mandatory	302	6.1e-09	41.7	0.656	0.583	119	294
SY_Active_Co96_000000000431	SY_Active_Co96_000000000431_3	Type_II_REases	527298	defense-finder-models/RM/RM/RM_Type_II	SY_Active_Co96_000000000431_RM_Type_II_356	1	1	1	2	2	Type_II_REases	mandatory	376	3.5e-41	148.2	1.176	0.763	1	287
SY_Active_Co96_000000000431	SY_Active_Co96_000000000431_4	Type_II_MTases	527299	defense-finder-models/RM/RM/RM_Type_II	SY_Active_Co96_000000000431_RM_Type_II_356	1	1	1	2	2	Type_II_MTases	mandatory	280	8.5e-28	103.4	0.609	0.943	8	271
SY_Active_Co96_000000000549	SY_Active_Co96_000000000549_1	Type_I_MTases	527655	defense-finder-models/RM/RM/RM_Type_I	SY_Active_Co96_000000000549_RM_Type_I_61	1	1	0.667	2	1	Type_I_MTases	mandatory	140	4.6e-45	160.3	0.285	0.986	3	140
SY_Active_Co96_000000000549	SY_Active_Co96_000000000549_2	Type_I_REases	527656	defense-finder-models/RM/RM/RM_Type_I	SY_Active_Co96_000000000549_RM_Type_I_61	1	1	0.667	2	1	Type_I_REases	mandatory	379	4.6e-35	127.2	0.372	0.968	7	373
SY_Active_Co9_000000000445	SY_Active_Co9_000000000445_3	Type_II_MTases	530174	defense-finder-models/RM/RM/RM_Type_II	SY_Active_Co9_000000000445_RM_Type_II_357	1	1	1	2	1	Type_II_MTases	mandatory	410	3e-14	58.8	0.404	0.307	183	308
SY_Active_Co9_000000000445	SY_Active_Co9_000000000445_4	Type_II_REases	530175	defense-finder-models/RM/RM/RM_Type_II	SY_Active_Co9_000000000445_RM_Type_II_357	1	1	1	2	1	Type_II_REases	mandatory	183	3.4e-13	55.7	0.508	0.825	6	156
SY_Inactive_Co100_000000000032	SY_Inactive_Co100_000000000032_18	Type_II_MTases	532330	defense-finder-models/RM/RM/RM_Type_II	SY_Inactive_Co100_000000000032_RM_Type_II_358	1	1	1	2	1	Type_II_MTases	mandatory	540	2.5e-34	124.9	0.831	0.73	80	473
SY_Inactive_Co100_000000000032	SY_Inactive_Co100_000000000032_20	Type_II_REases	532332	defense-finder-models/RM/RM/RM_Type_II	SY_Inactive_Co100_000000000032_RM_Type_II_358	1	1	1	2	1	Type_II_REases	mandatory	158	1.9e-10	47.2	0.427	0.816	29	157
SY_Inactive_Co106_000000000015	SY_Inactive_Co106_000000000015_1	Type_IIG	542030	defense-finder-models/RM/RM/RM_Type_IIG	SY_Inactive_Co106_000000000015_RM_Type_IIG_234	1	1	1	1	1	Type_IIG	mandatory	949	5.8e-95	325.6	0.602	0.753	134	848
SY_Inactive_Co106_000000000289	SY_Inactive_Co106_000000000289_1	Type_IIG	542948	defense-finder-models/RM/RM/RM_Type_IIG	SY_Inactive_Co106_000000000289_RM_Type_IIG_235	1	1	1	1	1	Type_IIG	mandatory	861	1.7e-114	390.7	0.626	0.951	6	824
SY_Inactive_Co119_000000000408	SY_Inactive_Co119_000000000408_2	Type_IV_REases	577143	defense-finder-models/RM/RM/RM_Type_IV	SY_Inactive_Co119_000000000408_RM_Type_IV_101	1	1	1	1	1	Type_IV_REases	mandatory	305	7e-45	159.7	0.397	0.561	131	301
SY_Inactive_Co121_000000000994	SY_Inactive_Co121_000000000994_4	Type_IV_REases	583863	defense-finder-models/RM/RM/RM_Type_IV	SY_Inactive_Co121_000000000994_RM_Type_IV_102	1	1	1	1	1	Type_IV_REases	mandatory	252	1e-19	77.4	0.304	0.556	91	230
SY_Inactive_Co135_000000000006	SY_Inactive_Co135_000000000006_7	Type_II_REases	601528	defense-finder-models/RM/RM/RM_Type_II	SY_Inactive_Co135_000000000006_RM_Type_II_359	1	1	1	2	1	Type_II_REases	mandatory	370	3.6e-71	246.4	1.397	0.976	5	365
SY_Inactive_Co135_000000000006	SY_Inactive_Co135_000000000006_8	Type_II_MTases	601529	defense-finder-models/RM/RM/RM_Type_II	SY_Inactive_Co135_000000000006_RM_Type_II_359	1	1	1	2	1	Type_II_MTases	mandatory	517	1.4e-47	168.6	0.874	0.667	107	451
SY_Inactive_Co135_000000000250	SY_Inactive_Co135_000000000250_2	Type_IIG	602387	defense-finder-models/RM/RM/RM_Type_IIG	SY_Inactive_Co135_000000000250_RM_Type_IIG_236	1	1	1	1	1	Type_IIG	mandatory	414	2e-118	402.6	0.446	0.971	6	407
SY_Inactive_Co135_000000000475	SY_Inactive_Co135_000000000475_1	Type_IIG	602937	defense-finder-models/RM/RM/RM_Type_IIG	SY_Inactive_Co135_000000000475_RM_Type_IIG_237	1	1	1	1	1	Type_IIG	mandatory	567	6.1e-164	553.9	0.635	0.996	2	566
SY_Inactive_Co135_000000000537	SY_Inactive_Co135_000000000537_1	Type_IIG	603088	defense-finder-models/RM/RM/RM_Type_IIG	SY_Inactive_Co135_000000000537_RM_Type_IIG_238	1	1	1	1	1	Type_IIG	mandatory	545	1.4e-140	475.9	0.58	0.996	3	545
SY_Inactive_Co157_000000000114	SY_Inactive_Co157_000000000114_3	Type_IV_REases	634047	defense-finder-models/RM/RM/RM_Type_IV	SY_Inactive_Co157_000000000114_RM_Type_IV_103	1	1	1	1	1	Type_IV_REases	mandatory	517	5.6e-29	107.2	0.287	0.232	389	508
SY_Inactive_Co164_000000000098	SY_Inactive_Co164_000000000098_6	Type_IV_REases	653576	defense-finder-models/RM/RM/RM_Type_IV	SY_Inactive_Co164_000000000098_RM_Type_IV_104	1	1	1	1	1	Type_IV_REases	mandatory	316	1e-31	116.2	0.328	0.44	164	302
SY_Inactive_Co165_000000000076	SY_Inactive_Co165_000000000076_3	Type_IIG	655295	defense-finder-models/RM/RM/RM_Type_IIG	SY_Inactive_Co165_000000000076_RM_Type_IIG_239	1	1	1	1	1	Type_IIG	mandatory	1066	9.7e-167	563.1	1.017	0.968	21	1052
SY_Inactive_Co165_000000000326	SY_Inactive_Co165_000000000326_1	Type_II_MTases	656376	defense-finder-models/RM/RM/RM_Type_II	SY_Inactive_Co165_000000000326_RM_Type_II_360	1	1	1	2	2	Type_II_MTases	mandatory	258	9.8e-66	228.3	0.719	0.973	7	257
SY_Inactive_Co165_000000000326	SY_Inactive_Co165_000000000326_2	Type_II_REases	656377	defense-finder-models/RM/RM/RM_Type_II	SY_Inactive_Co165_000000000326_RM_Type_II_360	1	1	1	2	2	Type_II_REases	mandatory	242	1.5e-75	260.1	0.916	0.959	8	239
SY_Inactive_Co165_000000000326	SY_Inactive_Co165_000000000326_4	Type_II_REases	656379	defense-finder-models/RM/RM/RM_Type_II	SY_Inactive_Co165_000000000326_RM_Type_II_360	1	1	1	2	2	Type_II_REases	mandatory	366	6.8e-11	49	0.966	0.923	1	338
SY_Inactive_Co165_000000000515	SY_Inactive_Co165_000000000515_1	Type_IIG	656991	defense-finder-models/RM/RM/RM_Type_IIG	SY_Inactive_Co165_000000000515_RM_Type_IIG_240	1	1	1	1	1	Type_IIG	mandatory	828	7.7e-211	709.2	0.956	0.975	22	828
SY_Inactive_Co165_000000000673	SY_Inactive_Co165_000000000673_2	Type_IIG	657434	defense-finder-models/RM/RM/RM_Type_IIG	SY_Inactive_Co165_000000000673_RM_Type_IIG_241	1	1	1	1	1	Type_IIG	mandatory	584	5e-93	319.1	0.645	0.957	20	578
SY_Inactive_Co19_000000000325	SY_Inactive_Co19_000000000325_1	Type_IIG	692242	defense-finder-models/RM/RM/RM_Type_IIG	SY_Inactive_Co19_000000000325_RM_Type_IIG_242	1	1	1	1	1	Type_IIG	mandatory	511	1.4e-105	360.8	0.494	0.953	8	494
SY_Inactive_Co1_000000000145	SY_Inactive_Co1_000000000145_3	Type_IV_REases	693633	defense-finder-models/RM/RM/RM_Type_IV	SY_Inactive_Co1_000000000145_RM_Type_IV_105	1	1	1	1	1	Type_IV_REases	mandatory	305	3.5e-52	183.7	0.423	0.597	121	302
SY_Inactive_Co39_000000000043	SY_Inactive_Co39_000000000043_5	Type_IIG	728970	defense-finder-models/RM/RM/RM_Type_IIG	SY_Inactive_Co39_000000000043_RM_Type_IIG_243	1	1	1	1	1	Type_IIG	mandatory	1399	1.8e-152	516.4	0.86	0.703	19	1002
SY_Inactive_Co45_000000000155	SY_Inactive_Co45_000000000155_3	Type_IV_REases	748567	defense-finder-models/RM/RM/RM_Type_IV	SY_Inactive_Co45_000000000155_RM_Type_IV_106	1	1	1	1	1	Type_IV_REases	mandatory	305	2.7e-56	197.3	0.397	0.57	128	301
SY_Inactive_Co51_000000000294	SY_Inactive_Co51_000000000294_2	Type_III_MTases	755872	defense-finder-models/RM/RM/RM_Type_III	SY_Inactive_Co51_000000000294_RM_Type_III_54	1	1	1	2	1	Type_III_MTases	mandatory	547	1.3e-102	350.8	0.771	0.846	3	465
SY_Inactive_Co51_000000000294	SY_Inactive_Co51_000000000294_3	Type_III_REases	755873	defense-finder-models/RM/RM/RM_Type_III	SY_Inactive_Co51_000000000294_RM_Type_III_54	1	1	1	2	1	Type_III_REases	mandatory	226	3.4e-37	134	0.215	0.996	1	225
SY_Inactive_Co51_000000000555	SY_Inactive_Co51_000000000555_1	Type_II_REases	756571	defense-finder-models/RM/RM/RM_Type_II	SY_Inactive_Co51_000000000555_RM_Type_II_361	1	1	1	2	2	Type_II_REases	mandatory	91	5.2e-14	58.5	0.294	0.835	7	82
SY_Inactive_Co51_000000000555	SY_Inactive_Co51_000000000555_2	Type_II_REases	756572	defense-finder-models/RM/RM/RM_Type_II	SY_Inactive_Co51_000000000555_RM_Type_II_361	1	1	1	2	2	Type_II_REases	mandatory	151	2.5e-45	161.1	0.58	0.96	2	146
SY_Inactive_Co51_000000000555	SY_Inactive_Co51_000000000555_3	Type_II_MTases	756573	defense-finder-models/RM/RM/RM_Type_II	SY_Inactive_Co51_000000000555_RM_Type_II_361	1	1	1	2	2	Type_II_MTases	mandatory	67	1.5e-10	46.7	0.156	0.851	10	66
SY_Inactive_Co67_000000000475	SY_Inactive_Co67_000000000475_1	Type_IV_REases	785598	defense-finder-models/RM/RM/RM_Type_IV	SY_Inactive_Co67_000000000475_RM_Type_IV_107	1	1	1	1	1	Type_IV_REases	mandatory	190	1.3e-31	115.9	0.309	0.711	38	172
SY_Inactive_Co71_000000000006	SY_Inactive_Co71_000000000006_10	Type_II_MTases	789341	defense-finder-models/RM/RM/RM_Type_II	SY_Inactive_Co71_000000000006_RM_Type_II_362	1	1	1	2	1	Type_II_MTases	mandatory	526	3.4e-87	299.3	1.29	0.926	19	505
SY_Inactive_Co71_000000000006	SY_Inactive_Co71_000000000006_11	Type_II_REases	789342	defense-finder-models/RM/RM/RM_Type_II	SY_Inactive_Co71_000000000006_RM_Type_II_362	1	1	1	2	1	Type_II_REases	mandatory	278	1.1e-06	34.9	0.649	0.806	42	265
SY_Inactive_Co71_000000000127	SY_Inactive_Co71_000000000127_3	Type_IV_REases	790440	defense-finder-models/RM/RM/RM_Type_IV	SY_Inactive_Co71_000000000127_RM_Type_IV_33	1	1	1	1	1	Type_IV_REases	mandatory	334	6.5e-29	107	0.325	0.416	179	317
SY_Inactive_Co76_000000000037	SY_Inactive_Co76_000000000037_1	Type_II_REases	796723	defense-finder-models/RM/RM/RM_Type_II	SY_Inactive_Co76_000000000037_RM_Type_II_363	1	1	1	2	1	Type_II_REases	mandatory	255	4.2e-10	46.2	0.95	0.949	2	243
SY_Inactive_Co76_000000000037	SY_Inactive_Co76_000000000037_2	Type_II_MTases	796724	defense-finder-models/RM/RM/RM_Type_II	SY_Inactive_Co76_000000000037_RM_Type_II_363	1	1	1	2	1	Type_II_MTases	mandatory	280	3.3e-55	193.4	0.653	0.939	7	269
SY_Inactive_Co76_000000000449	SY_Inactive_Co76_000000000449_1	Type_IIG	798087	defense-finder-models/RM/RM/RM_Type_IIG	SY_Inactive_Co76_000000000449_RM_Type_IIG_244	1	1	1	1	1	Type_IIG	mandatory	712	1.2e-145	493.3	0.739	0.975	7	700
SY_Inactive_Co76_000000000750	SY_Inactive_Co76_000000000750_1	Type_IIG	798815	defense-finder-models/RM/RM/RM_Type_IIG	SY_Inactive_Co76_000000000750_RM_Type_IIG_245	1	1	1	1	1	Type_IIG	mandatory	583	3.6e-120	409	0.638	1	1	583
SY_Inactive_Co76_000000000885	SY_Inactive_Co76_000000000885_1	Type_IIG	799111	defense-finder-models/RM/RM/RM_Type_IIG	SY_Inactive_Co76_000000000885_RM_Type_IIG_246	1	1	1	1	1	Type_IIG	mandatory	534	1.4e-133	453.4	0.627	0.996	2	533
SY_Inactive_Co81_000000000062	SY_Inactive_Co81_000000000062_2	Type_IV_REases	802739	defense-finder-models/RM/RM/RM_Type_IV	SY_Inactive_Co81_000000000062_RM_Type_IV_108	1	1	1	1	1	Type_IV_REases	mandatory	142	1.7e-29	108.9	0.283	0.845	4	123
SY_Inactive_Co87_000000000045	SY_Inactive_Co87_000000000045_12	Type_IIG	811647	defense-finder-models/RM/RM/RM_Type_IIG	SY_Inactive_Co87_000000000045_RM_Type_IIG_247	1	1	1	1	1	Type_IIG	mandatory	1288	3.2e-160	542.1	1.113	0.985	14	1282
SY_Inactive_Co89_000000000251	SY_Inactive_Co89_000000000251_3	Type_II_REases	814590	defense-finder-models/RM/RM/RM_Type_II	SY_Inactive_Co89_000000000251_RM_Type_II_364	1	1	1	2	1	Type_II_REases	mandatory	244	1.1e-73	254	0.905	0.939	13	241
SY_Inactive_Co89_000000000251	SY_Inactive_Co89_000000000251_4	Type_II_MTases	814591	defense-finder-models/RM/RM/RM_Type_II	SY_Inactive_Co89_000000000251_RM_Type_II_364	1	1	1	2	1	Type_II_MTases	mandatory	304	2.8e-69	240	0.773	0.885	3	271
SY_S15_40_000000000002	SY_S15_40_000000000002_2	Type_II_MTases	887379	defense-finder-models/RM/RM/RM_Type_II	SY_S15_40_000000000002_RM_Type_II_365	1	1	1	2	1	Type_II_MTases	mandatory	391	3.6e-30	111.5	0.844	0.816	53	371
SY_S15_40_000000000002	SY_S15_40_000000000002_3	Type_II_REases	887380	defense-finder-models/RM/RM/RM_Type_II	SY_S15_40_000000000002_RM_Type_II_365	1	1	1	2	1	Type_II_REases	mandatory	256	7.3e-50	176.4	1.084	0.906	18	249
SY_S15_40_000000000234	SY_S15_40_000000000234_1	Type_IIG	889072	defense-finder-models/RM/RM/RM_Type_IIG	SY_S15_40_000000000234_RM_Type_IIG_248	1	1	1	1	1	Type_IIG	mandatory	540	6.5e-124	421.4	0.623	0.981	5	534
SY_S15_41_000000000174	SY_S15_41_000000000174_1	Type_IIG	890191	defense-finder-models/RM/RM/RM_Type_IIG	SY_S15_41_000000000174_RM_Type_IIG_249	1	1	1	1	1	Type_IIG	mandatory	1059	1.2e-147	500	0.978	0.965	34	1055
SY_S17_12_000000000339	SY_S17_12_000000000339_1	Type_IIG	915106	defense-finder-models/RM/RM/RM_Type_IIG	SY_S17_12_000000000339_RM_Type_IIG_250	1	1	1	1	1	Type_IIG	mandatory	694	5.4e-149	504.4	0.697	0.914	58	691
SY_S17_15_000000000139	SY_S17_15_000000000139_1	Type_I_S	917904	defense-finder-models/RM/RM/RM_Type_I	SY_S17_15_000000000139_RM_Type_I_34	1	1	1	2.5	1	Type_I_S	accessory	310	3.1e-47	167.6	0.303	0.906	15	295
SY_S17_15_000000000139	SY_S17_15_000000000139_4	Type_I_MTases	917907	defense-finder-models/RM/RM/RM_Type_I	SY_S17_15_000000000139_RM_Type_I_34	1	1	1	2.5	1	Type_I_MTases	mandatory	482	1.3e-162	548	0.955	0.975	2	471
SY_S17_15_000000000139	SY_S17_15_000000000139_5	Type_I_REases	917908	defense-finder-models/RM/RM/RM_Type_I	SY_S17_15_000000000139_RM_Type_I_34	1	1	1	2.5	1	Type_I_REases	mandatory	186	6.6e-08	37.3	0.167	0.892	18	183
SY_S17_15_000000000167	SY_S17_15_000000000167_1	Type_IIG	918003	defense-finder-models/RM/RM/RM_Type_IIG	SY_S17_15_000000000167_RM_Type_IIG_251	1	1	1	1	1	Type_IIG	mandatory	927	7.3e-193	649.6	0.906	0.98	13	920
SY_S17_15_000000000230	SY_S17_15_000000000230_1	Type_IIG	918192	defense-finder-models/RM/RM/RM_Type_IIG	SY_S17_15_000000000230_RM_Type_IIG_252	1	1	1	1	1	Type_IIG	mandatory	454	1.6e-89	307.4	0.518	0.98	1	445
SY_S17_15_000000000259	SY_S17_15_000000000259_1	Type_IIG	918272	defense-finder-models/RM/RM/RM_Type_IIG	SY_S17_15_000000000259_RM_Type_IIG_253	1	1	1	1	1	Type_IIG	mandatory	588	3e-150	508.6	0.672	0.974	5	577
SY_S17_1_000000000124	SY_S17_1_000000000124_2	Type_II_REases	922810	defense-finder-models/RM/RM/RM_Type_II	SY_S17_1_000000000124_RM_Type_II_366	1	1	1	2	1	Type_II_REases	mandatory	270	1.4e-13	57.8	0.656	0.893	17	257
SY_S17_1_000000000124	SY_S17_1_000000000124_3	Type_II_MTases	922811	defense-finder-models/RM/RM/RM_Type_II	SY_S17_1_000000000124_RM_Type_II_366	1	1	1	2	1	Type_II_MTases	mandatory	300	1.7e-27	102.6	0.24	0.293	40	127
SY_S17_3_000000000226	SY_S17_3_000000000226_1	Type_I_MTases	930392	defense-finder-models/RM/RM/RM_Type_I	SY_S17_3_000000000226_RM_Type_I_62	1	1	0.667	2	1	Type_I_MTases	mandatory	300	2.2e-64	223.8	0.516	0.977	5	297
SY_S17_3_000000000226	SY_S17_3_000000000226_2	Type_I_REases	930393	defense-finder-models/RM/RM/RM_Type_I	SY_S17_3_000000000226_RM_Type_I_62	1	1	0.667	2	1	Type_I_REases	mandatory	760	4.1e-102	349	0.556	0.708	7	544
SY_S18_12_000000000352	SY_S18_12_000000000352_1	Type_IIG	934752	defense-finder-models/RM/RM/RM_Type_IIG	SY_S18_12_000000000352_RM_Type_IIG_254	1	1	1	1	1	Type_IIG	mandatory	508	2e-162	548.3	0.559	0.996	2	507
SY_S18_8_000000000006	SY_S18_8_000000000006_2	Type_III_REases	944099	defense-finder-models/RM/RM/RM_Type_III	SY_S18_8_000000000006_RM_Type_III_55	1	1	1	2	1	Type_III_REases	mandatory	1008	8.1e-251	841.1	0.995	0.998	1	1006
SY_S18_8_000000000006	SY_S18_8_000000000006_4	Type_III_MTases	944101	defense-finder-models/RM/RM/RM_Type_III	SY_S18_8_000000000006_RM_Type_III_55	1	1	1	2	1	Type_III_MTases	mandatory	623	3.2e-187	630.3	0.995	0.989	1	616
SY_S18_9_000000000100	SY_S18_9_000000000100_2	Type_III_REases	946660	defense-finder-models/RM/RM/RM_Type_III	SY_S18_9_000000000100_RM_Type_III_56	1	1	1	2	1	Type_III_REases	mandatory	891	1.7e-213	717.6	0.836	0.99	1	882
SY_S18_9_000000000100	SY_S18_9_000000000100_5	Type_III_MTases	946663	defense-finder-models/RM/RM/RM_Type_III	SY_S18_9_000000000100_RM_Type_III_56	1	1	1	2	1	Type_III_MTases	mandatory	513	7.3e-81	278.9	0.718	0.984	1	505
SY_S19_14_000000000194	SY_S19_14_000000000194_1	Type_IIG	949573	defense-finder-models/RM/RM/RM_Type_IIG	SY_S19_14_000000000194_RM_Type_IIG_255	1	1	1	1	1	Type_IIG	mandatory	1236	8.1e-113	384.7	0.99	0.991	10	1234
SY_S19_20_000000000139	SY_S19_20_000000000139_4	Type_II_REases	958771	defense-finder-models/RM/RM/RM_Type_II	SY_S19_20_000000000139_RM_Type_II_367	1	1	1	2	1	Type_II_REases	mandatory	310	6.6e-07	35	0.622	0.545	139	307
SY_S19_20_000000000139	SY_S19_20_000000000139_5	Type_II_MTases	958772	defense-finder-models/RM/RM/RM_Type_II	SY_S19_20_000000000139_RM_Type_II_367	1	1	1	2	1	Type_II_MTases	mandatory	108	7.5e-16	63.8	0.186	0.63	4	71
SY_S19_20_000000000167	SY_S19_20_000000000167_4	Type_IV_REases	958899	defense-finder-models/RM/RM/RM_Type_IV	SY_S19_20_000000000167_RM_Type_IV_109	1	1	1	1	1	Type_IV_REases	mandatory	418	1.7e-57	201.6	0.779	0.885	46	415
SY_S19_20_000000000183	SY_S19_20_000000000183_2	Type_II_REases	958958	defense-finder-models/RM/RM/RM_Type_II	SY_S19_20_000000000183_RM_Type_II_368	1	1	1	2	2	Type_II_REases	mandatory	251	5.4e-27	101.5	0.939	0.952	5	243
SY_S19_20_000000000183	SY_S19_20_000000000183_3	Type_II_MTases	958959	defense-finder-models/RM/RM/RM_Type_II	SY_S19_20_000000000183_RM_Type_II_368	1	1	1	2	2	Type_II_MTases	mandatory	155	1.9e-25	95.8	0.262	0.594	43	134
SY_S19_20_000000000183	SY_S19_20_000000000183_4	Type_II_MTases	958960	defense-finder-models/RM/RM/RM_Type_II	SY_S19_20_000000000183_RM_Type_II_368	1	1	1	2	2	Type_II_MTases	mandatory	128	1.6e-29	108.7	0.301	0.836	5	111
SY_S19_20_000000000336	SY_S19_20_000000000336_2	Type_II_REases	959596	defense-finder-models/RM/RM/RM_Type_II	SY_S19_20_000000000336_RM_Type_II_369	1	1	1	2	1	Type_II_REases	mandatory	318	7.1e-16	64.8	0.763	0.799	56	309
SY_S19_20_000000000336	SY_S19_20_000000000336_3	Type_II_MTases	959597	defense-finder-models/RM/RM/RM_Type_II	SY_S19_20_000000000336_RM_Type_II_369	1	1	1	2	1	Type_II_MTases	mandatory	475	2.5e-129	438	1.202	0.971	13	473
SY_S19_20_000000000630	SY_S19_20_000000000630_1	Type_II_REases	960614	defense-finder-models/RM/RM/RM_Type_II	SY_S19_20_000000000630_RM_Type_II_370	1	1	1	2	1	Type_II_REases	mandatory	246	9.7e-25	94.2	0.935	0.967	5	242
SY_S19_20_000000000630	SY_S19_20_000000000630_2	Type_II_MTases	960615	defense-finder-models/RM/RM/RM_Type_II	SY_S19_20_000000000630_RM_Type_II_370	1	1	1	2	1	Type_II_MTases	mandatory	284	4.2e-52	183.2	0.656	0.93	5	268
SY_S19_20_000000000661	SY_S19_20_000000000661_2	Type_IIG	960712	defense-finder-models/RM/RM/RM_Type_IIG	SY_S19_20_000000000661_RM_Type_IIG_256	1	1	1	1	1	Type_IIG	mandatory	855	4.9e-227	762.1	0.933	0.98	18	855
SY_S19_20_000000000823	SY_S19_20_000000000823_1	Type_IIG	961199	defense-finder-models/RM/RM/RM_Type_IIG	SY_S19_20_000000000823_RM_Type_IIG_257	1	1	1	1	1	Type_IIG	mandatory	744	1.1e-124	424	0.699	0.992	4	741
SY_S19_34_000000000038	SY_S19_34_000000000038_12	Type_I_REases	973953	defense-finder-models/RM/RM/RM_Type_I	SY_S19_34_000000000038_RM_Type_I_63	1	1	0.667	2	1	Type_I_REases	mandatory	787	1.4e-199	671.4	0.564	0.698	4	552
SY_S19_34_000000000038	SY_S19_34_000000000038_13	Type_I_MTases	973954	defense-finder-models/RM/RM/RM_Type_I	SY_S19_34_000000000038_RM_Type_I_63	1	1	0.667	2	1	Type_I_MTases	mandatory	189	1.8e-55	194.4	0.377	0.984	4	189
SY_S19_5_000000000130	SY_S19_5_000000000130_2	Type_IIG	988358	defense-finder-models/RM/RM/RM_Type_IIG	SY_S19_5_000000000130_RM_Type_IIG_258	1	1	1	1	1	Type_IIG	mandatory	659	1.4e-149	506.4	0.756	0.956	29	658
SY_S19_5_000000000135	SY_S19_5_000000000135_5	Type_II_REases	988384	defense-finder-models/RM/RM/RM_Type_II	SY_S19_5_000000000135_RM_Type_II_371	1	1	1	2	1	Type_II_REases	mandatory	379	7.4e-12	52.1	0.935	0.881	29	362
SY_S19_5_000000000135	SY_S19_5_000000000135_6	Type_II_MTases	988385	defense-finder-models/RM/RM/RM_Type_II	SY_S19_5_000000000135_RM_Type_II_371	1	1	1	2	1	Type_II_MTases	mandatory	287	1.2e-80	276.8	0.689	0.899	3	260
SY_S19_5_000000000169	SY_S19_5_000000000169_2	Type_IIG	988550	defense-finder-models/RM/RM/RM_Type_IIG	SY_S19_5_000000000169_RM_Type_IIG_259	1	1	1	1	1	Type_IIG	mandatory	1114	4.3e-110	375.6	0.872	0.942	28	1076
SY_S20_18_000000000418	SY_S20_18_000000000418_1	Type_IV_REases	995428	defense-finder-models/RM/RM/RM_Type_IV	SY_S20_18_000000000418_RM_Type_IV_110	1	1	1	1	2	Type_IV_REases	mandatory	213	3.2e-43	154	0.437	0.864	22	205
SY_S20_18_000000000418	SY_S20_18_000000000418_2	Type_IV_REases	995429	defense-finder-models/RM/RM/RM_Type_IV	SY_S20_18_000000000418_RM_Type_IV_110	1	1	1	1	2	Type_IV_REases	mandatory	737	4.3e-66	230.2	0.675	0.381	445	725
SY_S20_40_000000000476	SY_S20_40_000000000476_2	Type_IIG	1022481	defense-finder-models/RM/RM/RM_Type_IIG	SY_S20_40_000000000476_RM_Type_IIG_260	1	1	1	1	1	Type_IIG	mandatory	538	1.6e-135	459.8	0.504	1	1	538
SY_S21_10_000000000221	SY_S21_10_000000000221_2	Type_II_REases	1032134	defense-finder-models/RM/RM/RM_Type_II	SY_S21_10_000000000221_RM_Type_II_372	1	1	1	2	1	Type_II_REases	mandatory	291	7.4e-05	28.1	0.485	0.405	139	256
SY_S21_10_000000000221	SY_S21_10_000000000221_3	Type_II_MTases	1032135	defense-finder-models/RM/RM/RM_Type_II	SY_S21_10_000000000221_RM_Type_II_372	1	1	1	2	1	Type_II_MTases	mandatory	381	8.6e-35	126.7	0.891	0.861	51	378
SY_S21_8_000000000018	SY_S21_8_000000000018_12	Type_IIG	1034771	defense-finder-models/RM/RM/RM_Type_IIG	SY_S21_8_000000000018_RM_Type_IIG_261	1	1	1	1	1	Type_IIG	mandatory	1045	2.5e-143	485.7	0.991	0.992	7	1043
SY_S21_8_000000000072	SY_S21_8_000000000072_8	Type_II_REases	1035478	defense-finder-models/RM/RM/RM_Type_II	SY_S21_8_000000000072_RM_Type_II_373	1	1	1	2	1	Type_II_REases	mandatory	240	2.3e-05	30.4	0.859	0.921	16	236
SY_S21_8_000000000072	SY_S21_8_000000000072_10	Type_II_MTases	1035480	defense-finder-models/RM/RM/RM_Type_II	SY_S21_8_000000000072_RM_Type_II_373	1	1	1	2	1	Type_II_MTases	mandatory	444	3.4e-101	344.9	0.902	0.748	4	335
SY_S22_16_000000000004	SY_S22_16_000000000004_42	Type_II_MTases	1039526	defense-finder-models/RM/RM/RM_Type_II	SY_S22_16_000000000004_RM_Type_II_374	1	1	1	2	1	Type_II_MTases	mandatory	301	1.5e-52	184.5	0.727	0.907	4	276
SY_S22_16_000000000004	SY_S22_16_000000000004_43	Type_II_REases	1039527	defense-finder-models/RM/RM/RM_Type_II	SY_S22_16_000000000004_RM_Type_II_374	1	1	1	2	1	Type_II_REases	mandatory	278	1.2e-79	274.4	1.24	0.986	2	275
SY_S22_16_000000000007	SY_S22_16_000000000007_53	Type_IIG	1039730	defense-finder-models/RM/RM/RM_Type_IIG	SY_S22_16_000000000007_RM_Type_IIG_262	1	1	1	1	1	Type_IIG	mandatory	1037	5.5e-214	719.6	1.184	0.958	39	1031
SY_S22_16_000000000065	SY_S22_16_000000000065_3	Type_II_REases	1041216	defense-finder-models/RM/RM/RM_Type_II	SY_S22_16_000000000065_RM_Type_II_375	1	1	1	2	1	Type_II_REases	mandatory	552	3.4e-73	253.8	1.401	0.83	1	458
SY_S22_16_000000000065	SY_S22_16_000000000065_4	Type_II_MTases	1041217	defense-finder-models/RM/RM/RM_Type_II	SY_S22_16_000000000065_RM_Type_II_375	1	1	1	2	1	Type_II_MTases	mandatory	352	1.4e-78	270.7	0.981	0.977	2	345
SY_S22_16_000000000080	SY_S22_16_000000000080_1	Type_IIG	1041427	defense-finder-models/RM/RM/RM_Type_IIG	SY_S22_16_000000000080_RM_Type_IIG_263	1	1	1	1	1	Type_IIG	mandatory	930	1.8e-91	314	0.565	0.915	79	929
SY_S22_16_000000000081	SY_S22_16_000000000081_8	Type_I_MTases	1041443	defense-finder-models/RM/RM/RM_Type_I	SY_S22_16_000000000081_RM_Type_I_35	1	1	1	2.5	1	Type_I_MTases	mandatory	557	7.5e-170	572.1	0.994	0.995	2	555
SY_S22_16_000000000081	SY_S22_16_000000000081_9	Type_I_S	1041444	defense-finder-models/RM/RM/RM_Type_I	SY_S22_16_000000000081_RM_Type_I_35	1	1	1	2.5	1	Type_I_S	accessory	404	5.2e-59	206.4	0.471	0.993	3	403
SY_S22_16_000000000081	SY_S22_16_000000000081_12	Type_I_REases	1041447	defense-finder-models/RM/RM/RM_Type_I	SY_S22_16_000000000081_RM_Type_I_35	1	1	1	2.5	1	Type_I_REases	mandatory	1003	2e-253	850	0.969	0.998	1	1001
SY_S23_13_000000000005	SY_S23_13_000000000005_1	Type_II_REases	1048196	defense-finder-models/RM/RM/RM_Type_II	SY_S23_13_000000000005_RM_Type_II_376	1	1	1	2	2	Type_II_REases	mandatory	166	1.4e-10	47.5	0.431	0.657	10	118
SY_S23_13_000000000005	SY_S23_13_000000000005_2	Type_II_MTases	1048197	defense-finder-models/RM/RM/RM_Type_II	SY_S23_13_000000000005_RM_Type_II_376	1	1	1	2	2	Type_II_MTases	mandatory	124	1.3e-27	103	0.306	0.944	7	123
SY_S23_13_000000000005	SY_S23_13_000000000005_3	Type_II_MTases	1048198	defense-finder-models/RM/RM/RM_Type_II	SY_S23_13_000000000005_RM_Type_II_376	1	1	1	2	2	Type_II_MTases	mandatory	91	2.7e-22	85.5	0.243	0.967	1	88
SY_S24_11_000000000010	SY_S24_11_000000000010_10	Type_II_REases	1082651	defense-finder-models/RM/RM/RM_Type_II	SY_S24_11_000000000010_RM_Type_II_377	1	1	1	2	1	Type_II_REases	mandatory	225	0.00088	25.3	0.374	0.436	88	185
SY_S24_11_000000000010	SY_S24_11_000000000010_11	Type_II_MTases	1082652	defense-finder-models/RM/RM/RM_Type_II	SY_S24_11_000000000010_RM_Type_II_377	1	1	1	2	1	Type_II_MTases	mandatory	289	5.8e-94	320.7	0.795	0.972	6	286
SY_S24_11_000000000016	SY_S24_11_000000000016_7	Type_II_MTases	1082710	defense-finder-models/RM/RM/RM_Type_II	SY_S24_11_000000000016_RM_Type_II_378	1	1	1	2	1	Type_II_MTases	mandatory	546	5.5e-34	123.8	0.831	0.722	93	486
SY_S24_11_000000000016	SY_S24_11_000000000016_8	Type_II_REases	1082711	defense-finder-models/RM/RM/RM_Type_II	SY_S24_11_000000000016_RM_Type_II_378	1	1	1	2	1	Type_II_REases	mandatory	257	4.4e-22	85.4	0.695	0.899	22	252
SY_S24_11_000000000064	SY_S24_11_000000000064_1	Type_II_REases	1083099	defense-finder-models/RM/RM/RM_Type_II	SY_S24_11_000000000064_RM_Type_II_379	1	1	1	2	1	Type_II_REases	mandatory	188	7.3e-15	61.7	0.408	0.926	13	186
SY_S24_11_000000000064	SY_S24_11_000000000064_2	Type_II_MTases	1083100	defense-finder-models/RM/RM/RM_Type_II	SY_S24_11_000000000064_RM_Type_II_379	1	1	1	2	1	Type_II_MTases	mandatory	295	1.4e-86	296.2	0.667	0.854	30	281
SY_S24_11_000000000140	SY_S24_11_000000000140_1	Type_II_REases	1083536	defense-finder-models/RM/RM/RM_Type_II	SY_S24_11_000000000140_RM_Type_II_380	1	1	1	2	1	Type_II_REases	mandatory	467	4.9e-14	58.7	1.298	0.874	2	409
SY_S24_11_000000000140	SY_S24_11_000000000140_3	Type_II_MTases	1083538	defense-finder-models/RM/RM/RM_Type_II	SY_S24_11_000000000140_RM_Type_II_380	1	1	1	2	1	Type_II_MTases	mandatory	264	1.1e-51	181.9	0.667	0.958	4	256
SY_S24_11_000000000318	SY_S24_11_000000000318_2	Type_II_REases	1084092	defense-finder-models/RM/RM/RM_Type_II	SY_S24_11_000000000318_RM_Type_II_381	1	1	1	2	1	Type_II_REases	mandatory	310	0.0002	27.5	0.821	0.852	39	302
SY_S24_11_000000000318	SY_S24_11_000000000318_3	Type_II_MTases	1084093	defense-finder-models/RM/RM/RM_Type_II	SY_S24_11_000000000318_RM_Type_II_381	1	1	1	2	1	Type_II_MTases	mandatory	114	2.5e-47	167.6	0.246	0.789	1	90
SY_S24_1_000000000086	SY_S24_1_000000000086_5	Type_III_MTases	1089726	defense-finder-models/RM/RM/RM_Type_III	SY_S24_1_000000000086_RM_Type_III_57	1	1	1	2	1	Type_III_MTases	mandatory	534	1e-124	423.8	0.695	0.779	3	418
SY_S24_1_000000000086	SY_S24_1_000000000086_6	Type_III_REases	1089727	defense-finder-models/RM/RM/RM_Type_III	SY_S24_1_000000000086_RM_Type_III_57	1	1	1	2	1	Type_III_REases	mandatory	251	4.1e-46	163.5	0.237	0.992	1	249
SY_S24_1_000000000492	SY_S24_1_000000000492_1	Type_I_MTases	1091270	defense-finder-models/RM/RM/RM_Type_I	SY_S24_1_000000000492_RM_Type_I_36	1	1	0.667	2	1	Type_I_MTases	mandatory	451	5.7e-174	585.2	0.912	0.998	1	450
SY_S24_1_000000000492	SY_S24_1_000000000492_2	Type_I_REases	1091271	defense-finder-models/RM/RM/RM_Type_I	SY_S24_1_000000000492_RM_Type_I_36	1	1	0.667	2	1	Type_I_REases	mandatory	278	4.4e-39	140.5	0.197	0.669	90	275
SY_S24_3_000000000200	SY_S24_3_000000000200_1	Type_II_MTases	1092930	defense-finder-models/RM/RM/RM_Type_II	SY_S24_3_000000000200_RM_Type_II_382	1	1	1	2	1	Type_II_MTases	mandatory	333	4.1e-14	57.8	0.32	0.381	56	182
SY_S24_3_000000000200	SY_S24_3_000000000200_2	Type_II_REases	1092931	defense-finder-models/RM/RM/RM_Type_II	SY_S24_3_000000000200_RM_Type_II_382	1	1	1	2	1	Type_II_REases	mandatory	344	6.5e-15	62.2	0.626	0.753	82	340
SY_S25_19_000000000011	SY_S25_19_000000000011_12	Type_III_REases	1097772	defense-finder-models/RM/RM/RM_Type_III	SY_S25_19_000000000011_RM_Type_III_58	1	1	1	2	1	Type_III_REases	mandatory	895	4.7e-105	358.6	0.848	0.926	49	877
SY_S25_19_000000000011	SY_S25_19_000000000011_14	Type_III_MTases	1097774	defense-finder-models/RM/RM/RM_Type_III	SY_S25_19_000000000011_RM_Type_III_58	1	1	1	2	1	Type_III_MTases	mandatory	511	1.7e-124	423.1	0.826	0.9	2	461
SY_S25_19_000000000152	SY_S25_19_000000000152_1	Type_IIG	1099024	defense-finder-models/RM/RM/RM_Type_IIG	SY_S25_19_000000000152_RM_Type_IIG_264	1	1	1	1	1	Type_IIG	mandatory	995	1.9e-116	397.1	0.694	0.965	2	961
SY_S25_1_000000000011	SY_S25_1_000000000011_2	Type_IIG	1100215	defense-finder-models/RM/RM/RM_Type_IIG	SY_S25_1_000000000011_RM_Type_IIG_265	1	1	1	1	1	Type_IIG	mandatory	1300	2e-135	460	0.777	0.675	24	900
SY_S25_1_000000000015	SY_S25_1_000000000015_11	Type_II_MTases	1100300	defense-finder-models/RM/RM/RM_Type_II	SY_S25_1_000000000015_RM_Type_II_383	1	1	1	2	1	Type_II_MTases	mandatory	338	3.1e-62	216.8	0.743	0.775	57	318
SY_S25_1_000000000015	SY_S25_1_000000000015_12	Type_II_REases	1100301	defense-finder-models/RM/RM/RM_Type_II	SY_S25_1_000000000015_RM_Type_II_383	1	1	1	2	1	Type_II_REases	mandatory	250	7.3e-64	221.8	0.905	0.928	8	239
SY_S25_1_000000000120	SY_S25_1_000000000120_6	Type_II_REases	1101474	defense-finder-models/RM/RM/RM_Type_II	SY_S25_1_000000000120_RM_Type_II_384	1	1	1	2	1	Type_II_REases	mandatory	262	1.4e-72	250.8	0.958	0.973	1	255
SY_S25_1_000000000120	SY_S25_1_000000000120_7	Type_II_MTases	1101475	defense-finder-models/RM/RM/RM_Type_II	SY_S25_1_000000000120_RM_Type_II_384	1	1	1	2	1	Type_II_MTases	mandatory	487	2.7e-65	227	0.929	0.893	27	461
SY_S25_1_000000000235	SY_S25_1_000000000235_2	Type_III_MTases	1102246	defense-finder-models/RM/RM/RM_Type_III	SY_S25_1_000000000235_RM_Type_III_59	1	1	1	2	1	Type_III_MTases	mandatory	977	4.2e-71	246.7	0.769	0.612	49	646
SY_S25_1_000000000235	SY_S25_1_000000000235_4	Type_III_REases	1102248	defense-finder-models/RM/RM/RM_Type_III	SY_S25_1_000000000235_RM_Type_III_59	1	1	1	2	1	Type_III_REases	mandatory	1019	4.9e-05	27.6	0.172	0.18	157	339
SY_S25_1_000000000308	SY_S25_1_000000000308_3	Type_IV_REases	1102683	defense-finder-models/RM/RM/RM_Type_IV	SY_S25_1_000000000308_RM_Type_IV_111	1	1	1	1	1	Type_IV_REases	mandatory	337	3.6e-22	85.5	0.23	0.318	222	328
SY_S25_21_000000000314	SY_S25_21_000000000314_1	Type_IIG	1105836	defense-finder-models/RM/RM/RM_Type_IIG	SY_S25_21_000000000314_RM_Type_IIG_37	1	1	1	1	1	Type_IIG	mandatory	860	9.1e-108	368	0.77	0.919	5	794
SY_S25_24_000000000523	SY_S25_24_000000000523_1	Type_IIG	1109575	defense-finder-models/RM/RM/RM_Type_IIG	SY_S25_24_000000000523_RM_Type_IIG_266	1	1	1	1	1	Type_IIG	mandatory	697	4.7e-187	630.4	0.626	0.981	1	684
SY_S25_9_000000000030	SY_S25_9_000000000030_2	Type_II_REases	1116938	defense-finder-models/RM/RM/RM_Type_II	SY_S25_9_000000000030_RM_Type_II_385	1	1	1	2	1	Type_II_REases	mandatory	493	3.8e-13	55.7	1.008	0.671	25	355
SY_S25_9_000000000030	SY_S25_9_000000000030_3	Type_II_MTases	1116939	defense-finder-models/RM/RM/RM_Type_II	SY_S25_9_000000000030_RM_Type_II_385	1	1	1	2	1	Type_II_MTases	mandatory	560	6.1e-83	285	0.97	0.682	30	411
SY_S25_9_000000000035	SY_S25_9_000000000035_1	Type_I_REases	1116995	defense-finder-models/RM/RM/RM_Type_I	SY_S25_9_000000000035_RM_Type_I_38	1	1	1	2.5	1	Type_I_REases	mandatory	262	1.2e-81	281	0.255	0.954	6	255
SY_S25_9_000000000035	SY_S25_9_000000000035_2	Type_I_S	1116996	defense-finder-models/RM/RM/RM_Type_I	SY_S25_9_000000000035_RM_Type_I_38	1	1	1	2.5	1	Type_I_S	accessory	437	2.9e-84	289.9	0.591	0.993	2	435
SY_S25_9_000000000035	SY_S25_9_000000000035_6	Type_I_MTases	1117000	defense-finder-models/RM/RM/RM_Type_I	SY_S25_9_000000000035_RM_Type_I_38	1	1	1	2.5	1	Type_I_MTases	mandatory	570	8.6e-206	691.1	0.939	0.835	2	477
SY_S25_9_000000000071	SY_S25_9_000000000071_3	Type_I_S	1117330	defense-finder-models/RM/RM/RM_Type_I	SY_S25_9_000000000071_RM_Type_I_39	1	1	1	2.5	1	Type_I_S	accessory	384	1.5e-80	277.7	0.55	0.977	9	383
SY_S25_9_000000000071	SY_S25_9_000000000071_4	Type_I_MTases	1117331	defense-finder-models/RM/RM/RM_Type_I	SY_S25_9_000000000071_RM_Type_I_39	1	1	1	2.5	1	Type_I_MTases	mandatory	511	2e-169	570.2	0.949	0.99	4	509
SY_S25_9_000000000071	SY_S25_9_000000000071_5	Type_I_REases	1117332	defense-finder-models/RM/RM/RM_Type_I	SY_S25_9_000000000071_RM_Type_I_39	1	1	1	2.5	1	Type_I_REases	mandatory	1124	1.4e-164	555.7	0.828	0.823	170	1094
SY_S25_9_000000000117	SY_S25_9_000000000117_1	Type_III_REases	1117663	defense-finder-models/RM/RM/RM_Type_III	SY_S25_9_000000000117_RM_Type_III_60	1	1	1	2	1	Type_III_REases	mandatory	192	3.8e-42	150.5	0.174	0.979	1	188
SY_S25_9_000000000117	SY_S25_9_000000000117_3	Type_III_MTases	1117665	defense-finder-models/RM/RM/RM_Type_III	SY_S25_9_000000000117_RM_Type_III_60	1	1	1	2	1	Type_III_MTases	mandatory	688	1.2e-164	555.7	0.949	0.965	12	675
SY_S26_27_000000000002	SY_S26_27_000000000002_30	Type_II_REases	1124180	defense-finder-models/RM/RM/RM_Type_II	SY_S26_27_000000000002_RM_Type_II_386	1	1	1	2	2	Type_II_REases	mandatory	492	3.1e-20	79.1	1.168	0.646	12	329
SY_S26_27_000000000002	SY_S26_27_000000000002_32	Type_II_MTases	1124182	defense-finder-models/RM/RM/RM_Type_II	SY_S26_27_000000000002_RM_Type_II_386	1	1	1	2	2	Type_II_MTases	mandatory	292	5.2e-59	205.9	0.702	0.853	30	278
SY_S26_27_000000000002	SY_S26_27_000000000002_34	Type_II_REases	1124184	defense-finder-models/RM/RM/RM_Type_II	SY_S26_27_000000000002_RM_Type_II_386	1	1	1	2	2	Type_II_REases	mandatory	304	2.2e-12	53	0.542	0.464	151	291
SY_S26_27_000000000002	SY_S26_27_000000000002_35	Type_II_REases	1124185	defense-finder-models/RM/RM/RM_Type_II	SY_S26_27_000000000002_RM_Type_II_386	1	1	1	2	2	Type_II_REases	mandatory	379	2.4e-14	59.5	0.599	0.396	228	377
SY_S27_16_000000000104	SY_S27_16_000000000104_9	Type_II_MTases	1137217	defense-finder-models/RM/RM/RM_Type_II	SY_S27_16_000000000104_RM_Type_II_387	1	1	1	2	1	Type_II_MTases	mandatory	287	3.7e-90	308	0.683	0.899	10	267
SY_S27_16_000000000104	SY_S27_16_000000000104_10	Type_II_REases	1137218	defense-finder-models/RM/RM/RM_Type_II	SY_S27_16_000000000104_RM_Type_II_387	1	1	1	2	1	Type_II_REases	mandatory	390	5.5e-48	170.4	0.931	0.936	20	384
SY_S27_18_000000000021	SY_S27_18_000000000021_4	Type_II_MTases	1137828	defense-finder-models/RM/RM/RM_Type_II	SY_S27_18_000000000021_RM_Type_II_388	1	1	1	2	2	Type_II_MTases	mandatory	282	3.9e-88	301.3	0.672	0.883	29	277
SY_S27_18_000000000021	SY_S27_18_000000000021_5	Type_II_REases	1137829	defense-finder-models/RM/RM/RM_Type_II	SY_S27_18_000000000021_RM_Type_II_388	1	1	1	2	2	Type_II_REases	mandatory	588	4.1e-20	78	1.118	0.526	202	510
SY_S27_18_000000000021	SY_S27_18_000000000021_6	Type_II_MTases	1137830	defense-finder-models/RM/RM/RM_Type_II	SY_S27_18_000000000021_RM_Type_II_388	1	1	1	2	2	Type_II_MTases	mandatory	330	6.4e-44	156.7	0.888	0.991	1	327
SY_S27_18_000000000230	SY_S27_18_000000000230_2	Type_IIG	1138920	defense-finder-models/RM/RM/RM_Type_IIG	SY_S27_18_000000000230_RM_Type_IIG_267	1	1	1	1	1	Type_IIG	mandatory	952	1.5e-223	751.1	0.985	0.981	12	945
SY_S27_22_000000000038	SY_S27_22_000000000038_6	Type_II_MTases	1140167	defense-finder-models/RM/RM/RM_Type_II	SY_S27_22_000000000038_RM_Type_II_389	1	1	1	2	1	Type_II_MTases	mandatory	281	2.1e-88	302.2	0.68	0.929	8	268
SY_S27_22_000000000038	SY_S27_22_000000000038_7	Type_II_REases	1140168	defense-finder-models/RM/RM/RM_Type_II	SY_S27_22_000000000038_RM_Type_II_389	1	1	1	2	1	Type_II_REases	mandatory	304	3.8e-58	202.9	1.019	0.905	25	299
SY_S27_22_000000000093	SY_S27_22_000000000093_3	Type_IIG	1140461	defense-finder-models/RM/RM/RM_Type_IIG	SY_S27_22_000000000093_RM_Type_IIG_268	1	1	1	1	1	Type_IIG	mandatory	644	5.9e-165	557.3	0.723	0.988	1	636
SY_S27_23_000000000043	SY_S27_23_000000000043_1	Type_IIG	1140950	defense-finder-models/RM/RM/RM_Type_IIG	SY_S27_23_000000000043_RM_Type_IIG_269	1	1	1	1	1	Type_IIG	mandatory	654	8.3e-121	411.1	0.667	0.994	1	650
SY_S27_23_000000000045	SY_S27_23_000000000045_5	Type_IIG	1140972	defense-finder-models/RM/RM/RM_Type_IIG	SY_S27_23_000000000045_RM_Type_IIG_270	1	1	1	1	1	Type_IIG	mandatory	1044	4.7e-121	411.9	0.868	0.957	26	1024
SY_S27_23_000000000375	SY_S27_23_000000000375_4	Type_IIG	1142793	defense-finder-models/RM/RM/RM_Type_IIG	SY_S27_23_000000000375_RM_Type_IIG_271	1	1	1	1	1	Type_IIG	mandatory	686	2.2e-130	443.2	0.567	0.961	16	674
SY_S28_22_000000000001	SY_S28_22_000000000001_57	Type_II_MTases	1151499	defense-finder-models/RM/RM/RM_Type_II	SY_S28_22_000000000001_RM_Type_II_390	1	1	1	2	1	Type_II_MTases	mandatory	78	1.6e-14	60	0.186	0.859	3	69
SY_S28_22_000000000001	SY_S28_22_000000000001_58	Type_II_REases	1151500	defense-finder-models/RM/RM/RM_Type_II	SY_S28_22_000000000001_RM_Type_II_390	1	1	1	2	1	Type_II_REases	mandatory	274	0.00051	26.2	0.412	0.31	186	270
SY_S28_23_000000000425	SY_S28_23_000000000425_1	Type_IIG	1154440	defense-finder-models/RM/RM/RM_Type_IIG	SY_S28_23_000000000425_RM_Type_IIG_272	1	1	1	1	1	Type_IIG	mandatory	558	2.6e-136	462.4	0.638	0.995	1	555
SY_S28_29_000000000402	SY_S28_29_000000000402_1	Type_IIG	1161244	defense-finder-models/RM/RM/RM_Type_IIG	SY_S28_29_000000000402_RM_Type_IIG_273	1	1	1	1	1	Type_IIG	mandatory	723	2.6e-114	390	0.623	0.978	3	709
SY_S28_30_000000000666	SY_S28_30_000000000666_1	Type_IV_REases	1163362	defense-finder-models/RM/RM/RM_Type_IV	SY_S28_30_000000000666_RM_Type_IV_112	1	1	1	1	1	Type_IV_REases	mandatory	268	2.4e-42	151.3	0.449	0.698	78	264
SY_Active_Co105_000000000036	SY_Active_Co105_000000000036_11	SduA	1281	defense-finder-models/DefenseFinder_1/Shedu/Shedu	SY_Active_Co105_000000000036_Shedu_220	1	1	1	1	1	SduA	mandatory	322	3.2e-46	164.5	0.753	0.87	40	319
SY_Active_Co110_000000000107	SY_Active_Co110_000000000107_4	AbiEi_2	3501	defense-finder-models/DefenseFinder_1/AbiEii/AbiEii	SY_Active_Co110_000000000107_AbiEii_77	1	1	1	2	1	AbiEi_1	mandatory	352	9.1e-29	106.4	0.993	0.403	205	346
SY_Active_Co110_000000000107	SY_Active_Co110_000000000107_5	AbiEii	3502	defense-finder-models/DefenseFinder_1/AbiEii/AbiEii	SY_Active_Co110_000000000107_AbiEii_77	1	1	1	2	1	AbiEii	mandatory	283	5.2e-05	29.3	0.766	0.64	27	207
SY_Active_Co110_000000000419	SY_Active_Co110_000000000419_1	AbiEii	4553	defense-finder-models/DefenseFinder_1/AbiEii/AbiEii	SY_Active_Co110_000000000419_AbiEii_1	1	1	1	2	1	AbiEii	mandatory	263	5.2e-30	111.1	0.799	0.684	31	210
SY_Active_Co110_000000000419	SY_Active_Co110_000000000419_2	AbiEi_1	4554	defense-finder-models/DefenseFinder_1/AbiEii/AbiEii	SY_Active_Co110_000000000419_AbiEii_1	1	1	1	2	1	AbiEi_1	mandatory	273	3.6e-30	110.9	0.993	0.524	75	217
SY_Active_Co123_000000000045	SY_Active_Co123_000000000045_12	AbiEii	10362	defense-finder-models/DefenseFinder_1/AbiEii/AbiEii	SY_Active_Co123_000000000045_AbiEii_134	1	1	1	2	1	AbiEii	mandatory	260	1.4e-29	109.7	0.908	0.827	38	252
SY_Active_Co123_000000000045	SY_Active_Co123_000000000045_13	AbiEi_4	10363	defense-finder-models/DefenseFinder_1/AbiEii/AbiEii	SY_Active_Co123_000000000045_AbiEii_134	1	1	1	2	1	AbiEi_1	mandatory	209	2e-07	36.9	0.939	0.22	17	62
SY_Active_Co123_000000000247	SY_Active_Co123_000000000247_2	AbiEi_1	11661	defense-finder-models/DefenseFinder_1/AbiEii/AbiEii	SY_Active_Co123_000000000247_AbiEii_2	1	1	1	2	1	AbiEi_1	mandatory	265	1.5e-28	105.7	0.986	0.532	73	213
SY_Active_Co123_000000000247	SY_Active_Co123_000000000247_3	AbiEii	11662	defense-finder-models/DefenseFinder_1/AbiEii/AbiEii	SY_Active_Co123_000000000247_AbiEii_2	1	1	1	2	1	AbiEii	mandatory	162	1.6e-15	63.6	0.577	0.809	30	160
SY_Active_Co127_000000000025	SY_Active_Co127_000000000025_24	AbiEi_4	13863	defense-finder-models/DefenseFinder_1/AbiEii/AbiEii	SY_Active_Co127_000000000025_AbiEii_135	1	1	1	2	1	AbiEi_1	mandatory	203	6.9e-10	44.7	0.98	0.236	9	56
SY_Active_Co127_000000000025	SY_Active_Co127_000000000025_25	AbiEii	13864	defense-finder-models/DefenseFinder_1/AbiEii/AbiEii	SY_Active_Co127_000000000025_AbiEii_135	1	1	1	2	1	AbiEii	mandatory	308	1e-33	123.2	0.937	0.721	37	258
SY_Active_Co133_000000000043	SY_Active_Co133_000000000043_2	AbiEii	17645	defense-finder-models/DefenseFinder_1/AbiEii/AbiEii	SY_Active_Co133_000000000043_AbiEii_136	1	1	1	2	1	AbiEii	mandatory	264	5.9e-26	97.8	0.895	0.742	40	235
SY_Active_Co133_000000000043	SY_Active_Co133_000000000043_3	AbiEi_4	17646	defense-finder-models/DefenseFinder_1/AbiEii/AbiEii	SY_Active_Co133_000000000043_AbiEii_136	1	1	1	2	1	AbiEi_1	mandatory	258	0.0003	26.7	0.857	0.19	20	68
SY_Active_Co137_000000000283	SY_Active_Co137_000000000283_3	GajB_1	21751	defense-finder-models/DefenseFinder_1/Gabija/Gabija	SY_Active_Co137_000000000283_Gabija_257	1	1	1	2	1	GajB_1	mandatory	615	3.2e-111	378.4	0.977	0.979	10	611
SY_Active_Co137_000000000283	SY_Active_Co137_000000000283_4	GajA	21752	defense-finder-models/DefenseFinder_1/Gabija/Gabija	SY_Active_Co137_000000000283_Gabija_257	1	1	1	2	1	GajA	mandatory	700	2.3e-107	366.3	0.997	0.984	1	689
SY_Active_Co146_000000000648	SY_Active_Co146_000000000648_3	AbiEii	31387	defense-finder-models/DefenseFinder_1/AbiEii/AbiEii	SY_Active_Co146_000000000648_AbiEii_137	1	1	1	2	1	AbiEii	mandatory	269	5.1e-22	84.9	0.962	0.825	30	251
SY_Active_Co146_000000000648	SY_Active_Co146_000000000648_4	AbiEi_4	31388	defense-finder-models/DefenseFinder_1/AbiEii/AbiEii	SY_Active_Co146_000000000648_AbiEii_137	1	1	1	2	1	AbiEi_1	mandatory	212	8.6e-05	28.4	0.551	0.146	25	55
SY_Active_Co159_000000002854	SY_Active_Co159_000000002854_1	AbiEi_1	45695	defense-finder-models/DefenseFinder_1/AbiEii/AbiEii	SY_Active_Co159_000000002854_AbiEii_3	1	1	1	2	1	AbiEi_1	mandatory	201	2.7e-44	156.7	1	0.711	7	149
SY_Active_Co159_000000002854	SY_Active_Co159_000000002854_2	AbiEii	45696	defense-finder-models/DefenseFinder_1/AbiEii/AbiEii	SY_Active_Co159_000000002854_AbiEii_3	1	1	1	2	1	AbiEii	mandatory	273	2.3e-26	99.2	0.95	0.773	42	252
SY_Active_Co169_000000000033	SY_Active_Co169_000000000033_9	AbiEi_1	46832	defense-finder-models/DefenseFinder_1/AbiEii/AbiEii	SY_Active_Co169_000000000033_AbiEii_4	1	1	1	2	1	AbiEi_1	mandatory	265	1.2e-07	37.9	0.782	0.426	90	202
SY_Active_Co169_000000000033	SY_Active_Co169_000000000033_10	AbiEii	46833	defense-finder-models/DefenseFinder_1/AbiEii/AbiEii	SY_Active_Co169_000000000033_AbiEii_4	1	1	1	2	1	AbiEii	mandatory	293	2.7e-26	99	0.958	0.809	36	272
SY_Active_Co169_000000000170	SY_Active_Co169_000000000170_3	SduA	47939	defense-finder-models/DefenseFinder_1/Shedu/Shedu	SY_Active_Co169_000000000170_Shedu_221	1	1	1	1	1	SduA	mandatory	289	3.6e-29	108.4	0.473	0.609	26	201
SY_Active_Co169_000000000519	SY_Active_Co169_000000000519_1	AbiEii	49457	defense-finder-models/DefenseFinder_1/AbiEii/AbiEii	SY_Active_Co169_000000000519_AbiEii_5	1	1	1	2	1	AbiEii	mandatory	469	5.1e-33	120.9	0.967	0.486	35	262
SY_Active_Co169_000000000519	SY_Active_Co169_000000000519_2	AbiEi_4	49458	defense-finder-models/DefenseFinder_1/AbiEii/AbiEii	SY_Active_Co169_000000000519_AbiEii_5	1	1	1	2	1	AbiEi_1	mandatory	274	8e-07	34.9	0.959	0.19	22	73
SY_Active_Co176_000000000635	SY_Active_Co176_000000000635_2	AbiEii	53237	defense-finder-models/DefenseFinder_1/AbiEii/AbiEii	SY_Active_Co176_000000000635_AbiEii_6	1	1	1	2	1	AbiEii	mandatory	293	4.8e-24	91.6	0.874	0.741	37	253
SY_Active_Co176_000000000635	SY_Active_Co176_000000000635_3	AbiEi_1	53238	defense-finder-models/DefenseFinder_1/AbiEii/AbiEii	SY_Active_Co176_000000000635_AbiEii_6	1	1	1	2	1	AbiEi_1	mandatory	267	8.4e-06	31.9	0.937	0.509	86	221
SY_Active_Co196_000000000055	SY_Active_Co196_000000000055_15	Nhi_2	60665	defense-finder-models/DefenseFinder_1/Nhi/Nhi	SY_Active_Co196_000000000055_Nhi_245	1	1	1	1	1	Nhi	mandatory	658	3e-257	861	0.998	0.997	1	656
SY_Active_Co208_000000000385	SY_Active_Co208_000000000385_1	AbiEii	64427	defense-finder-models/DefenseFinder_1/AbiEii/AbiEii	SY_Active_Co208_000000000385_AbiEii_138	1	1	1	2	1	AbiEii	mandatory	289	6.2e-32	117.4	0.849	0.723	48	256
SY_Active_Co208_000000000385	SY_Active_Co208_000000000385_2	AbiEi_4	64428	defense-finder-models/DefenseFinder_1/AbiEii/AbiEii	SY_Active_Co208_000000000385_AbiEii_138	1	1	1	2	1	AbiEi_1	mandatory	269	0.00019	27.3	0.816	0.167	23	67
SY_Active_Co208_000000000460	SY_Active_Co208_000000000460_1	dCTPdeaminase	64644	defense-finder-models/DefenseFinder_1/dCTPdeaminase/dCTPdeaminase	SY_Active_Co208_000000000460_dCTPdeaminase_238	1	1	1	1	1	dCTPdeaminase	mandatory	544	6.2e-141	476.5	0.96	0.926	30	533
SY_Active_Co208_000000000680	SY_Active_Co208_000000000680_1	GajB_2	65191	defense-finder-models/DefenseFinder_1/Gabija/Gabija	SY_Active_Co208_000000000680_Gabija_268	1	1	1	2	1	GajB_1	mandatory	201	4e-45	160.4	0.324	0.98	3	199
SY_Active_Co208_000000000680	SY_Active_Co208_000000000680_2	GajA	65192	defense-finder-models/DefenseFinder_1/Gabija/Gabija	SY_Active_Co208_000000000680_Gabija_268	1	1	1	2	1	GajA	mandatory	466	1.6e-58	204.9	0.648	0.888	11	424
SY_Active_Co217_000000000106	SY_Active_Co217_000000000106_5	AbiEi_3	70128	defense-finder-models/DefenseFinder_1/AbiEii/AbiEii	SY_Active_Co217_000000000106_AbiEii_90	1	1	1	2	1	AbiEi_1	mandatory	279	1.7e-46	163.7	0.987	0.556	116	270
SY_Active_Co217_000000000106	SY_Active_Co217_000000000106_6	AbiEii	70129	defense-finder-models/DefenseFinder_1/AbiEii/AbiEii	SY_Active_Co217_000000000106_AbiEii_90	1	1	1	2	1	AbiEii	mandatory	305	9.5e-37	133.2	0.866	0.731	19	241
SY_Active_Co229_000000000505	SY_Active_Co229_000000000505_1	pVip	76784	defense-finder-models/DefenseFinder_1/Viperin/Viperin	SY_Active_Co229_000000000505_Viperin_256	1	1	1	1	1	pVip	mandatory	344	3.2e-78	268.7	0.94	0.826	23	306
SY_Active_Co229_000000000780	SY_Active_Co229_000000000780_2	Nhi_2	77400	defense-finder-models/DefenseFinder_1/Nhi/Nhi	SY_Active_Co229_000000000780_Nhi_246	1	1	1	1	1	Nhi	mandatory	342	7.2e-130	440.4	0.515	1	1	342
SY_Active_Co230_000000000027	SY_Active_Co230_000000000027_17	Nhi_2	78971	defense-finder-models/DefenseFinder_1/Nhi/Nhi	SY_Active_Co230_000000000027_Nhi_247	1	1	1	1	1	Nhi	mandatory	658	1.9e-256	858.4	1	0.998	1	657
SY_Active_Co230_000000000131	SY_Active_Co230_000000000131_10	AbiEi_4	80275	defense-finder-models/DefenseFinder_1/AbiEii/AbiEii	SY_Active_Co230_000000000131_AbiEii_139	1	1	1	2	1	AbiEi_1	mandatory	199	9.6e-12	50.7	1	0.241	5	52
SY_Active_Co230_000000000131	SY_Active_Co230_000000000131_11	AbiEii	80276	defense-finder-models/DefenseFinder_1/AbiEii/AbiEii	SY_Active_Co230_000000000131_AbiEii_139	1	1	1	2	1	AbiEii	mandatory	323	1.6e-24	93.1	0.962	0.712	54	283
SY_Active_Co234_000000000503	SY_Active_Co234_000000000503_1	AbiEii	83540	defense-finder-models/DefenseFinder_1/AbiEii/AbiEii	SY_Active_Co234_000000000503_AbiEii_140	1	1	1	2	1	AbiEii	mandatory	289	4.3e-31	114.7	0.992	0.806	39	271
SY_Active_Co234_000000000503	SY_Active_Co234_000000000503_2	AbiEi_4	83541	defense-finder-models/DefenseFinder_1/AbiEii/AbiEii	SY_Active_Co234_000000000503_AbiEii_140	1	1	1	2	1	AbiEi_1	mandatory	207	1.3e-07	37.4	0.878	0.208	18	60
SY_Active_Co235_000000000144	SY_Active_Co235_000000000144_3	AbiEi_4	85217	defense-finder-models/DefenseFinder_1/AbiEii/AbiEii	SY_Active_Co235_000000000144_AbiEii_141	1	1	1	2	1	AbiEi_1	mandatory	198	4.2e-08	39	0.959	0.237	5	51
SY_Active_Co235_000000000144	SY_Active_Co235_000000000144_4	AbiEii	85218	defense-finder-models/DefenseFinder_1/AbiEii/AbiEii	SY_Active_Co235_000000000144_AbiEii_141	1	1	1	2	1	AbiEii	mandatory	281	3.9e-31	114.8	0.983	0.829	33	265
SY_Active_Co235_000000000161	SY_Active_Co235_000000000161_3	AbiEi_1	85288	defense-finder-models/DefenseFinder_1/AbiEii/AbiEii	SY_Active_Co235_000000000161_AbiEii_7	1	1	1	2	1	AbiEi_1	mandatory	262	8.6e-09	41.6	0.979	0.527	78	215
SY_Active_Co235_000000000161	SY_Active_Co235_000000000161_4	AbiEii	85289	defense-finder-models/DefenseFinder_1/AbiEii/AbiEii	SY_Active_Co235_000000000161_AbiEii_7	1	1	1	2	1	AbiEii	mandatory	131	5.4e-10	45.6	0.238	0.481	32	94
SY_Active_Co240_000000000074	SY_Active_Co240_000000000074_1	LmuB_SMC_Cap4_nuclease_II	87608	defense-finder-models/DefenseFinder_1/Lamassu-Fam/Lamassu-Fam	SY_Active_Co240_000000000074_Lamassu-Fam_129	1	1	1	2.5	1	LmuB_SMC_Cap4_nuclease_II	mandatory	655	2e-150	508.7	0.997	0.991	1	649
SY_Active_Co240_000000000074	SY_Active_Co240_000000000074_2	LmuC_acc_Cap4_nuclease	87609	defense-finder-models/DefenseFinder_1/Lamassu-Fam/Lamassu-Fam	SY_Active_Co240_000000000074_Lamassu-Fam_129	1	1	1	2.5	1	LmuC_acc_Lipase	accessory	162	1.2e-10	48	0.969	0.969	5	161
SY_Active_Co240_000000000074	SY_Active_Co240_000000000074_3	LmuA_effector_Cap4_nuclease_II	87610	defense-finder-models/DefenseFinder_1/Lamassu-Fam/Lamassu-Fam	SY_Active_Co240_000000000074_Lamassu-Fam_129	1	1	1	2.5	1	LmuA_effector_Cap4_nuclease_II	mandatory	413	5.1e-68	236.9	0.976	0.925	20	401
SY_Active_Co240_000000000199	SY_Active_Co240_000000000199_1	GajA	88071	defense-finder-models/DefenseFinder_1/Gabija/Gabija	SY_Active_Co240_000000000199_Gabija_269	1	1	1	2	1	GajA	mandatory	452	8.5e-33	120	0.475	0.624	22	303
SY_Active_Co240_000000000199	SY_Active_Co240_000000000199_2	GajB_2	88072	defense-finder-models/DefenseFinder_1/Gabija/Gabija	SY_Active_Co240_000000000199_Gabija_269	1	1	1	2	1	GajB_1	mandatory	333	8.3e-41	146.2	0.542	0.943	4	317
SY_Active_Co241_000000000345	SY_Active_Co241_000000000345_2	SduA	90053	defense-finder-models/DefenseFinder_1/Shedu/Shedu	SY_Active_Co241_000000000345_Shedu_222	1	1	1	1	1	SduA	mandatory	435	1.9e-22	86.3	0.524	0.402	258	432
SY_Active_Co241_000000000717	SY_Active_Co241_000000000717_2	AbiEii	91196	defense-finder-models/DefenseFinder_1/AbiEii/AbiEii	SY_Active_Co241_000000000717_AbiEii_8	1	1	1	2	1	AbiEii	mandatory	287	4.2e-30	111.4	0.987	0.85	31	274
SY_Active_Co241_000000000717	SY_Active_Co241_000000000717_3	AbiEi_1	91197	defense-finder-models/DefenseFinder_1/AbiEii/AbiEii	SY_Active_Co241_000000000717_AbiEii_8	1	1	1	2	1	AbiEi_1	mandatory	282	0.00049	26.2	0.838	0.486	97	233
SY_Active_Co241_000000000722	SY_Active_Co241_000000000722_1	AbiEi_4	91210	defense-finder-models/DefenseFinder_1/AbiEii/AbiEii	SY_Active_Co241_000000000722_AbiEii_142	1	1	1	2	1	AbiEi_1	mandatory	194	1.6e-06	33.9	0.918	0.232	11	55
SY_Active_Co241_000000000722	SY_Active_Co241_000000000722_2	AbiEii	91211	defense-finder-models/DefenseFinder_1/AbiEii/AbiEii	SY_Active_Co241_000000000722_AbiEii_142	1	1	1	2	1	AbiEii	mandatory	286	1.2e-23	90.3	0.908	0.727	40	247
SY_Active_Co241_000000000771	SY_Active_Co241_000000000771_2	AbiEi_4	91340	defense-finder-models/DefenseFinder_1/AbiEii/AbiEii	SY_Active_Co241_000000000771_AbiEii_143	1	1	1	2	1	AbiEi_1	mandatory	199	2.2e-10	46.3	1	0.241	5	52
SY_Active_Co241_000000000771	SY_Active_Co241_000000000771_3	AbiEii	91341	defense-finder-models/DefenseFinder_1/AbiEii/AbiEii	SY_Active_Co241_000000000771_AbiEii_143	1	1	1	2	1	AbiEii	mandatory	310	6.7e-34	123.8	0.954	0.735	39	266
SY_Active_Co246_000000000032	SY_Active_Co246_000000000032_4	Helicase	92735	defense-finder-models/DefenseFinder_1/Rst_HelicaseDUF2290/Rst_HelicaseDUF2290	SY_Active_Co246_000000000032_Rst_HelicaseDUF2290_89	1	1	1	2	1	Helicase	mandatory	714	1.8e-134	455.4	0.915	0.92	17	673
SY_Active_Co246_000000000032	SY_Active_Co246_000000000032_5	DUF2290	92736	defense-finder-models/DefenseFinder_1/Rst_HelicaseDUF2290/Rst_HelicaseDUF2290	SY_Active_Co246_000000000032_Rst_HelicaseDUF2290_89	1	1	1	2	1	DUF2290	mandatory	224	3e-15	62.1	0.723	0.683	38	190
SY_Active_Co248_000000000606	SY_Active_Co248_000000000606_1	SduA	95940	defense-finder-models/DefenseFinder_1/Shedu/Shedu	SY_Active_Co248_000000000606_Shedu_223	1	1	1	1	1	SduA	mandatory	261	3.8e-25	95.2	0.522	0.755	61	257
SY_Active_Co257_000000000434	SY_Active_Co257_000000000434_1	Sp_dGTPase	109949	defense-finder-models/DefenseFinder_1/dGTPase/dGTPase	SY_Active_Co257_000000000434_dGTPase_219	1	1	1	1	1	Sp_dGTPase	mandatory	377	6.1e-68	235.6	0.85	0.928	11	360
SY_Active_Co274_000000000133	SY_Active_Co274_000000000133_1	LmuB_SMC_Amidase	111413	defense-finder-models/DefenseFinder_1/Lamassu-Fam/Lamassu-Fam	SY_Active_Co274_000000000133_Lamassu-Fam_244	1	1	0.667	2	1	LmuB_SMC_Cap4_nuclease_II	mandatory	794	2.9e-138	468.6	0.629	0.976	5	779
SY_Active_Co274_000000000133	SY_Active_Co274_000000000133_2	LmuA_effector_Amidase	111414	defense-finder-models/DefenseFinder_1/Lamassu-Fam/Lamassu-Fam	SY_Active_Co274_000000000133_Lamassu-Fam_244	1	1	0.667	2	1	LmuA_effector_Cap4_nuclease_II	mandatory	111	1.7e-08	39.1	0.174	0.955	1	106
SY_Active_Co274_000000000137	SY_Active_Co274_000000000137_2	AbiEi_4	111435	defense-finder-models/DefenseFinder_1/AbiEii/AbiEii	SY_Active_Co274_000000000137_AbiEii_144	1	1	1	2	1	AbiEi_1	mandatory	194	0.00087	25.2	0.816	0.232	9	53
SY_Active_Co274_000000000137	SY_Active_Co274_000000000137_3	AbiEii	111436	defense-finder-models/DefenseFinder_1/AbiEii/AbiEii	SY_Active_Co274_000000000137_AbiEii_144	1	1	1	2	1	AbiEii	mandatory	222	6.3e-16	65	0.795	0.77	15	185
SY_Active_Co275_000000000114	SY_Active_Co275_000000000114_6	AbiEii	113010	defense-finder-models/DefenseFinder_1/AbiEii/AbiEii	SY_Active_Co275_000000000114_AbiEii_145	1	1	1	2	1	AbiEii	mandatory	293	8.5e-30	110.4	0.933	0.758	39	260
SY_Active_Co275_000000000114	SY_Active_Co275_000000000114_7	AbiEi_4	113011	defense-finder-models/DefenseFinder_1/AbiEii/AbiEii	SY_Active_Co275_000000000114_AbiEii_145	1	1	1	2	1	AbiEi_1	mandatory	207	1e-06	34.5	0.98	0.227	14	60
SY_Active_Co276_000000000392	SY_Active_Co276_000000000392_2	AbiEi_1	117132	defense-finder-models/DefenseFinder_1/AbiEii/AbiEii	SY_Active_Co276_000000000392_AbiEii_9	1	1	1	2	1	AbiEi_1	mandatory	274	2.8e-07	36.7	0.88	0.449	94	216
SY_Active_Co276_000000000392	SY_Active_Co276_000000000392_3	AbiEii	117133	defense-finder-models/DefenseFinder_1/AbiEii/AbiEii	SY_Active_Co276_000000000392_AbiEii_9	1	1	1	2	1	AbiEii	mandatory	252	7.9e-27	100.7	0.9	0.802	43	244
SY_Active_Co281_000000000829	SY_Active_Co281_000000000829_2	AbiEii	122990	defense-finder-models/DefenseFinder_1/AbiEii/AbiEii	SY_Active_Co281_000000000829_AbiEii_10	1	1	1	2	1	AbiEii	mandatory	263	4.5e-28	104.8	0.925	0.798	32	241
SY_Active_Co281_000000000829	SY_Active_Co281_000000000829_3	AbiEi_1	122991	defense-finder-models/DefenseFinder_1/AbiEii/AbiEii	SY_Active_Co281_000000000829_AbiEii_10	1	1	1	2	1	AbiEi_1	mandatory	118	9.1e-15	61	0.465	0.559	2	67
SY_Active_Co283_000000000125	SY_Active_Co283_000000000125_6	AbiEi_4	128011	defense-finder-models/DefenseFinder_1/AbiEii/AbiEii	SY_Active_Co283_000000000125_AbiEii_146	1	1	1	2	1	AbiEi_1	mandatory	203	3.1e-11	49	0.98	0.232	10	56
SY_Active_Co283_000000000125	SY_Active_Co283_000000000125_7	AbiEii	128012	defense-finder-models/DefenseFinder_1/AbiEii/AbiEii	SY_Active_Co283_000000000125_AbiEii_146	1	1	1	2	1	AbiEii	mandatory	306	2.3e-37	135.2	0.941	0.732	39	262
SY_Active_Co283_000000000127	SY_Active_Co283_000000000127_5	AbiEii	128030	defense-finder-models/DefenseFinder_1/AbiEii/AbiEii	SY_Active_Co283_000000000127_AbiEii_147	1	1	1	2	1	AbiEii	mandatory	312	1.8e-33	122.4	0.95	0.728	39	265
SY_Active_Co283_000000000127	SY_Active_Co283_000000000127_6	AbiEi_4	128031	defense-finder-models/DefenseFinder_1/AbiEii/AbiEii	SY_Active_Co283_000000000127_AbiEii_147	1	1	1	2	1	AbiEi_1	mandatory	199	6.4e-12	51.2	1	0.241	5	52
SY_Active_Co283_000000000191	SY_Active_Co283_000000000191_2	AbiEii	128475	defense-finder-models/DefenseFinder_1/AbiEii/AbiEii	SY_Active_Co283_000000000191_AbiEii_91	1	1	1	2	1	AbiEii	mandatory	303	1.9e-37	135.5	0.962	0.825	11	260
SY_Active_Co283_000000000191	SY_Active_Co283_000000000191_3	AbiEi_3	128476	defense-finder-models/DefenseFinder_1/AbiEii/AbiEii	SY_Active_Co283_000000000191_AbiEii_91	1	1	1	2	1	AbiEi_1	mandatory	261	1.7e-43	153.9	0.994	0.582	101	252
SY_Active_Co283_000000000253	SY_Active_Co283_000000000253_3	AbiEii	128740	defense-finder-models/DefenseFinder_1/AbiEii/AbiEii	SY_Active_Co283_000000000253_AbiEii_11	1	1	1	2	1	AbiEii	mandatory	264	1.3e-30	113.1	0.925	0.78	34	239
SY_Active_Co283_000000000253	SY_Active_Co283_000000000253_4	AbiEi_1	128741	defense-finder-models/DefenseFinder_1/AbiEii/AbiEii	SY_Active_Co283_000000000253_AbiEii_11	1	1	1	2	1	AbiEi_1	mandatory	263	8.9e-38	135.6	0.993	0.54	68	209
SY_Active_Co297_000000000325	SY_Active_Co297_000000000325_5	AbiEii	134956	defense-finder-models/DefenseFinder_1/AbiEii/AbiEii	SY_Active_Co297_000000000325_AbiEii_92	1	1	1	2	1	AbiEii	mandatory	307	6.2e-39	140.3	0.971	0.821	13	264
SY_Active_Co297_000000000325	SY_Active_Co297_000000000325_6	AbiEi_3	134957	defense-finder-models/DefenseFinder_1/AbiEii/AbiEii	SY_Active_Co297_000000000325_AbiEii_92	1	1	1	2	1	AbiEi_1	mandatory	89	6.1e-28	103.4	0.509	0.91	1	81
SY_Active_Co311_000000000359	SY_Active_Co311_000000000359_1	GajB_2	144859	defense-finder-models/DefenseFinder_1/Gabija/Gabija	SY_Active_Co311_000000000359_Gabija_270	1	1	1	2	1	GajB_1	mandatory	443	1.1e-44	159	0.505	0.756	23	357
SY_Active_Co311_000000000359	SY_Active_Co311_000000000359_2	GajA	144860	defense-finder-models/DefenseFinder_1/Gabija/Gabija	SY_Active_Co311_000000000359_Gabija_270	1	1	1	2	1	GajA	mandatory	622	2.1e-95	326.8	0.985	0.995	1	619
SY_Active_Co315_000000000323	SY_Active_Co315_000000000323_3	AbiEi_4	149144	defense-finder-models/DefenseFinder_1/AbiEii/AbiEii	SY_Active_Co315_000000000323_AbiEii_148	1	1	1	2	1	AbiEi_1	mandatory	203	6.4e-11	48	0.857	0.202	14	54
SY_Active_Co315_000000000323	SY_Active_Co315_000000000323_4	AbiEii	149145	defense-finder-models/DefenseFinder_1/AbiEii/AbiEii	SY_Active_Co315_000000000323_AbiEii_148	1	1	1	2	1	AbiEii	mandatory	305	6.4e-37	133.7	0.958	0.748	38	265
SY_Active_Co315_000000000441	SY_Active_Co315_000000000441_3	AbiEi_2	149637	defense-finder-models/DefenseFinder_1/AbiEii/AbiEii	SY_Active_Co315_000000000441_AbiEii_78	1	1	1	2	1	AbiEi_1	mandatory	343	2.5e-40	143.9	0.993	0.408	195	334
SY_Active_Co315_000000000441	SY_Active_Co315_000000000441_4	AbiEii	149638	defense-finder-models/DefenseFinder_1/AbiEii/AbiEii	SY_Active_Co315_000000000441_AbiEii_78	1	1	1	2	1	AbiEii	mandatory	287	5.8e-06	32.4	0.724	0.596	32	202
SY_Active_Co319_000000000331	SY_Active_Co319_000000000331_1	AbiEii	153972	defense-finder-models/DefenseFinder_1/AbiEii/AbiEii	SY_Active_Co319_000000000331_AbiEii_93	1	1	1	2	2	AbiEii	mandatory	245	5.1e-20	78.4	0.766	0.829	2	204
SY_Active_Co319_000000000331	SY_Active_Co319_000000000331_2	AbiEii	153973	defense-finder-models/DefenseFinder_1/AbiEii/AbiEii	SY_Active_Co319_000000000331_AbiEii_93	1	1	1	2	2	AbiEii	mandatory	46	0.00011	28.2	0.134	0.717	13	45
SY_Active_Co319_000000000331	SY_Active_Co319_000000000331_3	AbiEi_3	153974	defense-finder-models/DefenseFinder_1/AbiEii/AbiEii	SY_Active_Co319_000000000331_AbiEii_93	1	1	1	2	2	AbiEi_1	mandatory	292	3.1e-41	146.6	0.987	0.589	113	284
SY_Active_Co323_000000000003	SY_Active_Co323_000000000003_19	AbiEi_4	157827	defense-finder-models/DefenseFinder_1/AbiEii/AbiEii	SY_Active_Co323_000000000003_AbiEii_149	1	1	1	2	1	AbiEi_1	mandatory	203	9.3e-07	34.7	0.796	0.217	15	58
SY_Active_Co323_000000000003	SY_Active_Co323_000000000003_20	AbiEii	157828	defense-finder-models/DefenseFinder_1/AbiEii/AbiEii	SY_Active_Co323_000000000003_AbiEii_149	1	1	1	2	1	AbiEii	mandatory	252	2.2e-14	59.9	0.929	0.901	18	244
SY_Active_Co329_000000000068	SY_Active_Co329_000000000068_1	AbiEii	163140	defense-finder-models/DefenseFinder_1/AbiEii/AbiEii	SY_Active_Co329_000000000068_AbiEii_12	1	1	1	2	1	AbiEii	mandatory	251	2e-36	132.1	0.87	0.765	16	207
SY_Active_Co329_000000000068	SY_Active_Co329_000000000068_2	AbiEi_1	163141	defense-finder-models/DefenseFinder_1/AbiEii/AbiEii	SY_Active_Co329_000000000068_AbiEii_12	1	1	1	2	1	AbiEi_1	mandatory	266	2.3e-27	101.8	0.986	0.534	72	213
SY_Active_Co329_000000000205	SY_Active_Co329_000000000205_5	AbiEii	164102	defense-finder-models/DefenseFinder_1/AbiEii/AbiEii	SY_Active_Co329_000000000205_AbiEii_150	1	1	1	2	1	AbiEii	mandatory	289	6.4e-23	87.9	0.812	0.696	44	244
SY_Active_Co329_000000000205	SY_Active_Co329_000000000205_6	AbiEi_4	164103	defense-finder-models/DefenseFinder_1/AbiEii/AbiEii	SY_Active_Co329_000000000205_AbiEii_150	1	1	1	2	1	AbiEi_1	mandatory	197	4.8e-07	35.6	0.898	0.223	11	54
SY_Active_Co329_000000000242	SY_Active_Co329_000000000242_6	AbiEi_4	164318	defense-finder-models/DefenseFinder_1/AbiEii/AbiEii	SY_Active_Co329_000000000242_AbiEii_151	1	1	1	2	1	AbiEi_1	mandatory	202	2.1e-06	33.6	0.959	0.233	9	55
SY_Active_Co329_000000000242	SY_Active_Co329_000000000242_7	AbiEii	164319	defense-finder-models/DefenseFinder_1/AbiEii/AbiEii	SY_Active_Co329_000000000242_AbiEii_151	1	1	1	2	1	AbiEii	mandatory	310	4.2e-37	134.3	0.95	0.726	39	263
SY_Active_Co352_000000001174	SY_Active_Co352_000000001174_1	AbiEii	177843	defense-finder-models/DefenseFinder_1/AbiEii/AbiEii	SY_Active_Co352_000000001174_AbiEii_152	1	1	1	2	1	AbiEii	mandatory	170	1.3e-05	31.2	0.226	0.306	41	92
SY_Active_Co352_000000001174	SY_Active_Co352_000000001174_2	AbiEi_4	177844	defense-finder-models/DefenseFinder_1/AbiEii/AbiEii	SY_Active_Co352_000000001174_AbiEii_152	1	1	1	2	1	AbiEi_1	mandatory	206	0.0002	27.2	0.939	0.223	15	60
SY_Active_Co354_000000000847	SY_Active_Co354_000000000847_1	AbiEii	181009	defense-finder-models/DefenseFinder_1/AbiEii/AbiEii	SY_Active_Co354_000000000847_AbiEii_153	1	1	1	2	1	AbiEii	mandatory	229	1.1e-28	106.8	0.799	0.834	39	229
SY_Active_Co354_000000000847	SY_Active_Co354_000000000847_2	AbiEi_4	181010	defense-finder-models/DefenseFinder_1/AbiEii/AbiEii	SY_Active_Co354_000000000847_AbiEii_153	1	1	1	2	1	AbiEi_1	mandatory	181	9.8e-05	28.2	0.571	0.155	7	34
SY_Active_Co362_000000000292	SY_Active_Co362_000000000292_2	AbiEii	189382	defense-finder-models/DefenseFinder_1/AbiEii/AbiEii	SY_Active_Co362_000000000292_AbiEii_13	1	1	1	2	1	AbiEii	mandatory	261	1.3e-32	119.6	0.958	0.824	31	245
SY_Active_Co362_000000000292	SY_Active_Co362_000000000292_3	AbiEi_1	189383	defense-finder-models/DefenseFinder_1/AbiEii/AbiEii	SY_Active_Co362_000000000292_AbiEii_13	1	1	1	2	1	AbiEi_1	mandatory	264	3.4e-37	133.7	0.993	0.545	68	211
SY_Active_Co367_000000000128	SY_Active_Co367_000000000128_2	AbiEi_1	193043	defense-finder-models/DefenseFinder_1/AbiEii/AbiEii	SY_Active_Co367_000000000128_AbiEii_14	1	1	1	2	1	AbiEi_1	mandatory	264	6.9e-32	116.5	0.993	0.545	68	211
SY_Active_Co367_000000000128	SY_Active_Co367_000000000128_3	AbiEii	193044	defense-finder-models/DefenseFinder_1/AbiEii/AbiEii	SY_Active_Co367_000000000128_AbiEii_14	1	1	1	2	1	AbiEii	mandatory	264	1.8e-32	119.2	0.983	0.852	30	254
SY_Active_Co371_000000000019	SY_Active_Co371_000000000019_7	AbiEi_4	199116	defense-finder-models/DefenseFinder_1/AbiEii/AbiEii	SY_Active_Co371_000000000019_AbiEii_154	1	1	1	2	1	AbiEi_1	mandatory	207	0.00016	27.6	0.776	0.184	23	60
SY_Active_Co371_000000000019	SY_Active_Co371_000000000019_8	AbiEii	199117	defense-finder-models/DefenseFinder_1/AbiEii/AbiEii	SY_Active_Co371_000000000019_AbiEii_154	1	1	1	2	1	AbiEii	mandatory	293	3.6e-31	114.9	0.933	0.754	39	259
SY_Active_Co371_000000000024	SY_Active_Co371_000000000024_11	AbiEi_1	199193	defense-finder-models/DefenseFinder_1/AbiEii/AbiEii	SY_Active_Co371_000000000024_AbiEii_15	1	1	1	2	1	AbiEi_1	mandatory	261	1.9e-40	144.3	0.993	0.544	67	208
SY_Active_Co371_000000000024	SY_Active_Co371_000000000024_12	AbiEii	199194	defense-finder-models/DefenseFinder_1/AbiEii/AbiEii	SY_Active_Co371_000000000024_AbiEii_15	1	1	1	2	1	AbiEii	mandatory	276	9.9e-31	113.5	0.979	0.793	30	248
SY_Active_Co371_000000000570	SY_Active_Co371_000000000570_1	AbiEi_4	201946	defense-finder-models/DefenseFinder_1/AbiEii/AbiEii	SY_Active_Co371_000000000570_AbiEii_155	1	1	1	2	1	AbiEi_1	mandatory	199	3.3e-13	55.3	1	0.241	5	52
SY_Active_Co371_000000000570	SY_Active_Co371_000000000570_2	AbiEii	201947	defense-finder-models/DefenseFinder_1/AbiEii/AbiEii	SY_Active_Co371_000000000570_AbiEii_155	1	1	1	2	1	AbiEii	mandatory	302	2.6e-31	115.4	0.983	0.778	39	273
SY_Active_Co375_000000000016	SY_Active_Co375_000000000016_6	AbiEii	203876	defense-finder-models/DefenseFinder_1/AbiEii/AbiEii	SY_Active_Co375_000000000016_AbiEii_16	1	1	1	2	1	AbiEii	mandatory	261	8.8e-26	97.3	0.971	0.785	31	235
SY_Active_Co375_000000000016	SY_Active_Co375_000000000016_7	AbiEi_1	203877	defense-finder-models/DefenseFinder_1/AbiEii/AbiEii	SY_Active_Co375_000000000016_AbiEii_16	1	1	1	2	1	AbiEi_1	mandatory	266	3.7e-08	39.6	0.923	0.496	80	211
SY_Active_Co375_000000000551	SY_Active_Co375_000000000551_2	AbiEii	206413	defense-finder-models/DefenseFinder_1/AbiEii/AbiEii	SY_Active_Co375_000000000551_AbiEii_17	1	1	1	2	1	AbiEii	mandatory	251	2.6e-28	105.6	0.904	0.785	38	234
SY_Active_Co375_000000000551	SY_Active_Co375_000000000551_3	AbiEi_1	206414	defense-finder-models/DefenseFinder_1/AbiEii/AbiEii	SY_Active_Co375_000000000551_AbiEii_17	1	1	1	2	1	AbiEi_1	mandatory	185	9.9e-05	28.4	0.951	0.724	2	135
SY_Active_Co378_000000000198	SY_Active_Co378_000000000198_2	Abi_2	207926	defense-finder-models/DefenseFinder_1/Abi2/Abi2	SY_Active_Co378_000000000198_Abi2_121	1	1	1	1	1	Abi_2	mandatory	324	9.2e-55	191.6	1	0.568	37	220
SY_Active_Co37_000000000146	SY_Active_Co37_000000000146_4	AbiEii	211025	defense-finder-models/DefenseFinder_1/AbiEii/AbiEii	SY_Active_Co37_000000000146_AbiEii_79	1	1	1	2	1	AbiEii	mandatory	282	0.00016	27.6	0.774	0.709	28	227
SY_Active_Co37_000000000146	SY_Active_Co37_000000000146_5	AbiEi_2	211026	defense-finder-models/DefenseFinder_1/AbiEii/AbiEii	SY_Active_Co37_000000000146_AbiEii_79	1	1	1	2	1	AbiEi_1	mandatory	140	9.7e-30	109.6	0.951	0.957	1	134
SY_Active_Co37_000000000310	SY_Active_Co37_000000000310_2	ApeA	211876	defense-finder-models/DefenseFinder_1/Gao_Ape/Gao_Ape	SY_Active_Co37_000000000310_Gao_Ape_243	1	1	1	1	1	ApeA	mandatory	602	2.7e-11	48.7	0.948	0.947	17	586
SY_Active_Co37_000000000594	SY_Active_Co37_000000000594_2	AbiEii	212916	defense-finder-models/DefenseFinder_1/AbiEii/AbiEii	SY_Active_Co37_000000000594_AbiEii_18	1	1	1	2	1	AbiEii	mandatory	416	1.8e-32	119.2	0.962	0.577	30	269
SY_Active_Co37_000000000594	SY_Active_Co37_000000000594_3	AbiEi_1	212917	defense-finder-models/DefenseFinder_1/AbiEii/AbiEii	SY_Active_Co37_000000000594_AbiEii_18	1	1	1	2	1	AbiEi_1	mandatory	265	0.00064	25.8	0.796	0.438	84	199
SY_Active_Co37_000000000978	SY_Active_Co37_000000000978_1	SduA	213825	defense-finder-models/DefenseFinder_1/Shedu/Shedu	SY_Active_Co37_000000000978_Shedu_224	1	1	1	1	1	SduA	mandatory	245	1.4e-20	80.2	0.473	0.808	39	236
SY_Active_Co385_000000000107	SY_Active_Co385_000000000107_3	AbiEi_1	215772	defense-finder-models/DefenseFinder_1/AbiEii/AbiEii	SY_Active_Co385_000000000107_AbiEii_19	1	1	1	2	1	AbiEi_1	mandatory	278	0.00024	27.2	0.901	0.468	93	222
SY_Active_Co385_000000000107	SY_Active_Co385_000000000107_4	AbiEii	215773	defense-finder-models/DefenseFinder_1/AbiEii/AbiEii	SY_Active_Co385_000000000107_AbiEii_19	1	1	1	2	1	AbiEii	mandatory	288	1.2e-35	129.6	0.992	0.806	35	266
SY_Active_Co389_000000000047	SY_Active_Co389_000000000047_4	AbiEi_1	219253	defense-finder-models/DefenseFinder_1/AbiEii/AbiEii	SY_Active_Co389_000000000047_AbiEii_20	1	1	1	2	1	AbiEi_1	mandatory	267	2.3e-08	40.2	0.923	0.502	88	221
SY_Active_Co389_000000000047	SY_Active_Co389_000000000047_5	AbiEii	219254	defense-finder-models/DefenseFinder_1/AbiEii/AbiEii	SY_Active_Co389_000000000047_AbiEii_20	1	1	1	2	1	AbiEii	mandatory	293	7.9e-28	104	0.908	0.765	43	266
SY_Active_Co389_000000000139	SY_Active_Co389_000000000139_4	AbiEi_1	220091	defense-finder-models/DefenseFinder_1/AbiEii/AbiEii	SY_Active_Co389_000000000139_AbiEii_21	1	1	1	2	1	AbiEi_1	mandatory	283	2.8e-07	36.7	0.958	0.481	92	227
SY_Active_Co389_000000000139	SY_Active_Co389_000000000139_5	AbiEii	220092	defense-finder-models/DefenseFinder_1/AbiEii/AbiEii	SY_Active_Co389_000000000139_AbiEii_21	1	1	1	2	1	AbiEii	mandatory	445	7.7e-26	97.4	0.954	0.503	37	260
SY_Active_Co389_000000000183	SY_Active_Co389_000000000183_7	LmuA_effector_Cap4_nuclease_II	220339	defense-finder-models/DefenseFinder_1/Lamassu-Fam/Lamassu-Fam	SY_Active_Co389_000000000183_Lamassu-Fam_130	1	1	1	2.5	1	LmuA_effector_Cap4_nuclease_II	mandatory	403	1.6e-63	222.1	0.981	0.953	8	391
SY_Active_Co389_000000000183	SY_Active_Co389_000000000183_8	LmuC_acc_Cap4_nuclease	220340	defense-finder-models/DefenseFinder_1/Lamassu-Fam/Lamassu-Fam	SY_Active_Co389_000000000183_Lamassu-Fam_130	1	1	1	2.5	1	LmuC_acc_Lipase	accessory	166	8.4e-09	42	0.963	0.94	10	165
SY_Active_Co389_000000000183	SY_Active_Co389_000000000183_9	LmuB_SMC_Cap4_nuclease_II	220341	defense-finder-models/DefenseFinder_1/Lamassu-Fam/Lamassu-Fam	SY_Active_Co389_000000000183_Lamassu-Fam_130	1	1	1	2.5	1	LmuB_SMC_Cap4_nuclease_II	mandatory	178	9.5e-46	163	0.277	0.994	1	177
SY_Active_Co389_000000000317	SY_Active_Co389_000000000317_3	AbiEi_4	220866	defense-finder-models/DefenseFinder_1/AbiEii/AbiEii	SY_Active_Co389_000000000317_AbiEii_156	1	1	1	2	1	AbiEi_1	mandatory	277	0.00026	26.8	0.959	0.188	14	65
SY_Active_Co389_000000000317	SY_Active_Co389_000000000317_4	AbiEii	220867	defense-finder-models/DefenseFinder_1/AbiEii/AbiEii	SY_Active_Co389_000000000317_AbiEii_156	1	1	1	2	1	AbiEii	mandatory	126	3.9e-13	55.9	0.218	0.405	29	79
SY_Active_Co38_000000000088	SY_Active_Co38_000000000088_5	AbiEii	221615	defense-finder-models/DefenseFinder_1/AbiEii/AbiEii	SY_Active_Co38_000000000088_AbiEii_22	1	1	1	2	1	AbiEii	mandatory	265	1.4e-27	103.1	0.866	0.743	32	228
SY_Active_Co38_000000000088	SY_Active_Co38_000000000088_6	AbiEi_1	221616	defense-finder-models/DefenseFinder_1/AbiEii/AbiEii	SY_Active_Co38_000000000088_AbiEii_22	1	1	1	2	1	AbiEi_1	mandatory	273	3.2e-26	98.1	0.986	0.524	75	217
SY_Active_Co38_000000000266	SY_Active_Co38_000000000266_1	AbiEi_1	222486	defense-finder-models/DefenseFinder_1/AbiEii/AbiEii	SY_Active_Co38_000000000266_AbiEii_23	1	1	1	2	1	AbiEi_1	mandatory	277	1.9e-05	30.8	0.894	0.484	90	223
SY_Active_Co38_000000000266	SY_Active_Co38_000000000266_2	AbiEii	222487	defense-finder-models/DefenseFinder_1/AbiEii/AbiEii	SY_Active_Co38_000000000266_AbiEii_23	1	1	1	2	1	AbiEii	mandatory	271	2.1e-29	109.1	0.987	0.849	30	259
SY_Active_Co390_000000000045	SY_Active_Co390_000000000045_4	AbiEii	224547	defense-finder-models/DefenseFinder_1/AbiEii/AbiEii	SY_Active_Co390_000000000045_AbiEii_80	1	1	1	2	1	AbiEii	mandatory	286	0.00033	26.6	0.418	0.388	167	277
SY_Active_Co390_000000000045	SY_Active_Co390_000000000045_5	AbiEi_2	224548	defense-finder-models/DefenseFinder_1/AbiEii/AbiEii	SY_Active_Co390_000000000045_AbiEii_80	1	1	1	2	1	AbiEi_1	mandatory	362	0.00091	25.4	0.972	0.403	211	356
SY_Active_Co390_000000000066	SY_Active_Co390_000000000066_1	AbiEii	224777	defense-finder-models/DefenseFinder_1/AbiEii/AbiEii	SY_Active_Co390_000000000066_AbiEii_157	1	1	1	2	1	AbiEii	mandatory	283	2.5e-24	92.5	0.958	0.816	34	264
SY_Active_Co390_000000000066	SY_Active_Co390_000000000066_2	AbiEi_4	224778	defense-finder-models/DefenseFinder_1/AbiEii/AbiEii	SY_Active_Co390_000000000066_AbiEii_157	1	1	1	2	1	AbiEi_1	mandatory	213	0.00058	25.8	0.857	0.221	11	57
SY_Active_Co390_000000000146	SY_Active_Co390_000000000146_5	AbiEi_4	225539	defense-finder-models/DefenseFinder_1/AbiEii/AbiEii	SY_Active_Co390_000000000146_AbiEii_158	1	1	1	2	2	AbiEi_1	mandatory	197	5.7e-09	41.8	0.939	0.234	16	61
SY_Active_Co390_000000000146	SY_Active_Co390_000000000146_6	AbiEii	225540	defense-finder-models/DefenseFinder_1/AbiEii/AbiEii	SY_Active_Co390_000000000146_AbiEii_158	1	1	1	2	2	AbiEii	mandatory	302	5e-20	78.4	0.808	0.672	41	243
SY_Active_Co390_000000000146	SY_Active_Co390_000000000146_8	AbiEii	225542	defense-finder-models/DefenseFinder_1/AbiEii/AbiEii	SY_Active_Co390_000000000146_AbiEii_158	1	1	1	2	2	AbiEii	mandatory	305	5.2e-18	71.8	0.933	0.708	42	257
SY_Active_Co390_000000000146	SY_Active_Co390_000000000146_9	AbiEi_4	225543	defense-finder-models/DefenseFinder_1/AbiEii/AbiEii	SY_Active_Co390_000000000146_AbiEii_158	1	1	1	2	2	AbiEi_1	mandatory	213	1.1e-09	44	0.898	0.207	33	76
SY_Active_Co390_000000000355	SY_Active_Co390_000000000355_3	AbiEi_1	226999	defense-finder-models/DefenseFinder_1/AbiEii/AbiEii	SY_Active_Co390_000000000355_AbiEii_24	1	1	1	2	1	AbiEi_1	mandatory	261	9.6e-39	138.7	1	0.548	67	209
SY_Active_Co390_000000000355	SY_Active_Co390_000000000355_4	AbiEii	227000	defense-finder-models/DefenseFinder_1/AbiEii/AbiEii	SY_Active_Co390_000000000355_AbiEii_24	1	1	1	2	1	AbiEii	mandatory	273	3.1e-36	131.5	0.983	0.806	33	252
SY_Active_Co390_000000000387	SY_Active_Co390_000000000387_2	AbiEi_1	227169	defense-finder-models/DefenseFinder_1/AbiEii/AbiEii	SY_Active_Co390_000000000387_AbiEii_25	1	1	1	2	1	AbiEi_1	mandatory	267	3e-16	65.8	0.845	0.427	100	213
SY_Active_Co390_000000000387	SY_Active_Co390_000000000387_3	AbiEii	227170	defense-finder-models/DefenseFinder_1/AbiEii/AbiEii	SY_Active_Co390_000000000387_AbiEii_25	1	1	1	2	1	AbiEii	mandatory	322	3.2e-05	29.9	0.414	0.32	107	209
SY_Active_Co39_000000000634	SY_Active_Co39_000000000634_2	AbiEii	234605	defense-finder-models/DefenseFinder_1/AbiEii/AbiEii	SY_Active_Co39_000000000634_AbiEii_94	1	1	1	2	1	AbiEii	mandatory	308	2.6e-40	144.8	0.808	0.685	12	222
SY_Active_Co39_000000000634	SY_Active_Co39_000000000634_3	AbiEi_3	234606	defense-finder-models/DefenseFinder_1/AbiEii/AbiEii	SY_Active_Co39_000000000634_AbiEii_94	1	1	1	2	1	AbiEi_1	mandatory	261	8e-34	122.5	0.969	0.567	101	248
SY_Active_Co39_000000001034	SY_Active_Co39_000000001034_1	SduA	235677	defense-finder-models/DefenseFinder_1/Shedu/Shedu	SY_Active_Co39_000000001034_Shedu_225	1	1	1	1	1	SduA	mandatory	385	2e-62	217.8	0.828	0.966	11	382
SY_Active_Co3_000000000076	SY_Active_Co3_000000000076_1	AbiEi_1	236195	defense-finder-models/DefenseFinder_1/AbiEii/AbiEii	SY_Active_Co3_000000000076_AbiEii_26	1	1	1	2	1	AbiEi_1	mandatory	268	1.3e-08	41	0.873	0.455	82	203
SY_Active_Co3_000000000076	SY_Active_Co3_000000000076_2	AbiEii	236196	defense-finder-models/DefenseFinder_1/AbiEii/AbiEii	SY_Active_Co3_000000000076_AbiEii_26	1	1	1	2	1	AbiEii	mandatory	323	3.9e-22	85.3	0.766	0.653	45	255
SY_Active_Co401_000000000257	SY_Active_Co401_000000000257_1	SduA	237488	defense-finder-models/DefenseFinder_1/Shedu/Shedu	SY_Active_Co401_000000000257_Shedu_226	1	1	1	1	1	SduA	mandatory	256	5.2e-32	117.8	0.473	0.688	26	201
SY_Active_Co409_000000000097	SY_Active_Co409_000000000097_1	GajA	238337	defense-finder-models/DefenseFinder_1/Gabija/Gabija	SY_Active_Co409_000000000097_Gabija_258	1	1	1	2	1	GajA	mandatory	703	1.3e-98	337.4	0.989	0.997	1	701
SY_Active_Co409_000000000097	SY_Active_Co409_000000000097_2	GajB_1	238338	defense-finder-models/DefenseFinder_1/Gabija/Gabija	SY_Active_Co409_000000000097_Gabija_258	1	1	1	2	1	GajB_1	mandatory	644	5.1e-116	394.3	0.977	0.97	16	640
SY_Active_Co40_000000000133	SY_Active_Co40_000000000133_2	LmuB_SMC_Cap4_nuclease_II	243044	defense-finder-models/DefenseFinder_1/Lamassu-Fam/Lamassu-Fam	SY_Active_Co40_000000000133_Lamassu-Fam_131	1	1	1	2.5	1	LmuB_SMC_Cap4_nuclease_II	mandatory	654	3.5e-131	445.2	0.995	0.982	1	642
SY_Active_Co40_000000000133	SY_Active_Co40_000000000133_3	LmuC_acc_Cap4_nuclease	243045	defense-finder-models/DefenseFinder_1/Lamassu-Fam/Lamassu-Fam	SY_Active_Co40_000000000133_Lamassu-Fam_131	1	1	1	2.5	1	LmuC_acc_Lipase	accessory	166	7.8e-08	38.8	0.945	0.922	13	165
SY_Active_Co40_000000000133	SY_Active_Co40_000000000133_4	LmuA_effector_Cap4_nuclease_II	243046	defense-finder-models/DefenseFinder_1/Lamassu-Fam/Lamassu-Fam	SY_Active_Co40_000000000133_Lamassu-Fam_131	1	1	1	2.5	1	LmuA_effector_Cap4_nuclease_II	mandatory	406	5.5e-65	226.9	0.984	0.953	8	394
SY_Active_Co40_000000000479	SY_Active_Co40_000000000479_3	AbiEii	245193	defense-finder-models/DefenseFinder_1/AbiEii/AbiEii	SY_Active_Co40_000000000479_AbiEii_95	1	1	1	2	1	AbiEii	mandatory	306	3e-37	134.8	0.958	0.82	12	262
SY_Active_Co40_000000000479	SY_Active_Co40_000000000479_4	AbiEi_3	245194	defense-finder-models/DefenseFinder_1/AbiEii/AbiEii	SY_Active_Co40_000000000479_AbiEii_95	1	1	1	2	1	AbiEi_1	mandatory	266	4.6e-51	178.5	0.987	0.568	102	252
SY_Active_Co40_000000000852	SY_Active_Co40_000000000852_1	AbiEi_3	246679	defense-finder-models/DefenseFinder_1/AbiEii/AbiEii	SY_Active_Co40_000000000852_AbiEii_96	1	1	1	2	1	AbiEi_1	mandatory	262	3.5e-41	146.4	0.994	0.588	101	254
SY_Active_Co40_000000000852	SY_Active_Co40_000000000852_2	AbiEii	246680	defense-finder-models/DefenseFinder_1/AbiEii/AbiEii	SY_Active_Co40_000000000852_AbiEii_96	1	1	1	2	1	AbiEii	mandatory	307	1.5e-32	119.4	0.946	0.837	19	275
SY_Active_Co40_000000000929	SY_Active_Co40_000000000929_3	AbiEi_4	246944	defense-finder-models/DefenseFinder_1/AbiEii/AbiEii	SY_Active_Co40_000000000929_AbiEii_159	1	1	1	2	1	AbiEi_1	mandatory	208	7.1e-10	44.7	0.939	0.221	16	61
SY_Active_Co40_000000000929	SY_Active_Co40_000000000929_4	AbiEii	246945	defense-finder-models/DefenseFinder_1/AbiEii/AbiEii	SY_Active_Co40_000000000929_AbiEii_159	1	1	1	2	1	AbiEii	mandatory	315	9.8e-32	116.8	0.946	0.711	39	262
SY_Active_Co410_000000000153	SY_Active_Co410_000000000153_1	AbiEii	249004	defense-finder-models/DefenseFinder_1/AbiEii/AbiEii	SY_Active_Co410_000000000153_AbiEii_27	1	1	1	2	2	AbiEii	mandatory	184	0.00028	26.9	0.192	0.234	5	47
SY_Active_Co410_000000000153	SY_Active_Co410_000000000153_2	AbiEi_1	249005	defense-finder-models/DefenseFinder_1/AbiEii/AbiEii	SY_Active_Co410_000000000153_AbiEii_27	1	1	1	2	2	AbiEi_1	mandatory	265	1.2e-32	118.9	0.986	0.532	73	213
SY_Active_Co410_000000000153	SY_Active_Co410_000000000153_3	AbiEii	249006	defense-finder-models/DefenseFinder_1/AbiEii/AbiEii	SY_Active_Co410_000000000153_AbiEii_27	1	1	1	2	2	AbiEii	mandatory	279	4.7e-28	104.7	0.962	0.771	30	244
SY_Active_Co415_000000000163	SY_Active_Co415_000000000163_3	Nhi_2	252537	defense-finder-models/DefenseFinder_1/Nhi/Nhi	SY_Active_Co415_000000000163_Nhi_248	1	1	1	1	1	Nhi	mandatory	658	5.1e-257	860.3	0.998	0.997	1	656
SY_Active_Co420_000000000348	SY_Active_Co420_000000000348_1	AbiEi_4	259000	defense-finder-models/DefenseFinder_1/AbiEii/AbiEii	SY_Active_Co420_000000000348_AbiEii_160	1	1	1	2	1	AbiEi_1	mandatory	181	1.2e-05	31.1	0.673	0.182	2	34
SY_Active_Co420_000000000348	SY_Active_Co420_000000000348_2	AbiEii	259001	defense-finder-models/DefenseFinder_1/AbiEii/AbiEii	SY_Active_Co420_000000000348_AbiEii_160	1	1	1	2	1	AbiEii	mandatory	301	1e-37	136.3	0.987	0.771	37	268
SY_Active_Co427_000000000393	SY_Active_Co427_000000000393_2	AbiEii	262232	defense-finder-models/DefenseFinder_1/AbiEii/AbiEii	SY_Active_Co427_000000000393_AbiEii_161	1	1	1	2	1	AbiEii	mandatory	310	8.2e-36	130.1	0.946	0.729	39	264
SY_Active_Co427_000000000393	SY_Active_Co427_000000000393_3	AbiEi_4	262233	defense-finder-models/DefenseFinder_1/AbiEii/AbiEii	SY_Active_Co427_000000000393_AbiEii_161	1	1	1	2	1	AbiEi_1	mandatory	200	2.2e-05	30.3	0.898	0.22	10	53
SY_Active_Co427_000000000883	SY_Active_Co427_000000000883_1	AbiEi_3	263689	defense-finder-models/DefenseFinder_1/AbiEii/AbiEii	SY_Active_Co427_000000000883_AbiEii_97	1	1	1	2	1	AbiEi_1	mandatory	254	2e-37	134.2	0.994	0.591	95	244
SY_Active_Co427_000000000883	SY_Active_Co427_000000000883_2	AbiEii	263690	defense-finder-models/DefenseFinder_1/AbiEii/AbiEii	SY_Active_Co427_000000000883_AbiEii_97	1	1	1	2	1	AbiEii	mandatory	305	3e-32	118.4	0.95	0.813	14	261
SY_Active_Co428_000000000046	SY_Active_Co428_000000000046_21	PplA	266072	defense-finder-models/DefenseFinder_1/Gao_Ppl/Gao_Ppl	SY_Active_Co428_000000000046_Gao_Ppl_162	1	1	1	1	1	PplA	mandatory	923	6.5e-125	424	0.996	0.984	8	915
SY_Active_Co428_000000000075	SY_Active_Co428_000000000075_16	AbiEii	266713	defense-finder-models/DefenseFinder_1/AbiEii/AbiEii	SY_Active_Co428_000000000075_AbiEii_28	1	1	1	2	1	AbiEii	mandatory	395	1.4e-38	139.1	0.958	0.592	31	264
SY_Active_Co428_000000000075	SY_Active_Co428_000000000075_17	AbiEi_1	266714	defense-finder-models/DefenseFinder_1/AbiEii/AbiEii	SY_Active_Co428_000000000075_AbiEii_28	1	1	1	2	1	AbiEi_1	mandatory	276	0.0008	25.5	0.873	0.467	97	225
SY_Active_Co428_000000000232	SY_Active_Co428_000000000232_2	AbiEii	268449	defense-finder-models/DefenseFinder_1/AbiEii/AbiEii	SY_Active_Co428_000000000232_AbiEii_163	1	1	1	2	1	AbiEii	mandatory	291	5.7e-36	130.6	0.983	0.838	32	275
SY_Active_Co428_000000000232	SY_Active_Co428_000000000232_3	AbiEi_4	268450	defense-finder-models/DefenseFinder_1/AbiEii/AbiEii	SY_Active_Co428_000000000232_AbiEii_163	1	1	1	2	1	AbiEi_1	mandatory	285	1.2e-07	37.6	0.959	0.193	16	70
SY_Active_Co428_000000000351	SY_Active_Co428_000000000351_2	GajA	269055	defense-finder-models/DefenseFinder_1/Gabija/Gabija	SY_Active_Co428_000000000351_Gabija_259	1	1	1	2	1	GajA	mandatory	681	1.6e-96	330.5	0.992	0.969	1	660
SY_Active_Co428_000000000351	SY_Active_Co428_000000000351_3	GajB_1	269056	defense-finder-models/DefenseFinder_1/Gabija/Gabija	SY_Active_Co428_000000000351_Gabija_259	1	1	1	2	1	GajB_1	mandatory	580	2.8e-106	362.2	0.975	0.962	20	577
SY_Active_Co428_000000000688	SY_Active_Co428_000000000688_1	AbiEii	270042	defense-finder-models/DefenseFinder_1/AbiEii/AbiEii	SY_Active_Co428_000000000688_AbiEii_164	1	1	1	2	1	AbiEii	mandatory	333	3.9e-29	108.3	0.937	0.67	37	259
SY_Active_Co428_000000000688	SY_Active_Co428_000000000688_2	AbiEi_4	270043	defense-finder-models/DefenseFinder_1/AbiEii/AbiEii	SY_Active_Co428_000000000688_AbiEii_164	1	1	1	2	1	AbiEi_1	mandatory	205	1.1e-07	37.7	1	0.234	8	55
SY_Active_Co428_000000000718	SY_Active_Co428_000000000718_2	AbiEi_4	270112	defense-finder-models/DefenseFinder_1/AbiEii/AbiEii	SY_Active_Co428_000000000718_AbiEii_165	1	1	1	2	1	AbiEi_1	mandatory	203	1.4e-08	40.5	0.898	0.217	12	55
SY_Active_Co428_000000000718	SY_Active_Co428_000000000718_3	AbiEii	270113	defense-finder-models/DefenseFinder_1/AbiEii/AbiEii	SY_Active_Co428_000000000718_AbiEii_165	1	1	1	2	1	AbiEii	mandatory	128	1.5e-07	37.6	0.368	0.703	39	128
SY_Active_Co429_000000000056	SY_Active_Co429_000000000056_2	AbiEi_1	270758	defense-finder-models/DefenseFinder_1/AbiEii/AbiEii	SY_Active_Co429_000000000056_AbiEii_29	1	1	1	2	1	AbiEi_1	mandatory	267	1.7e-06	34.2	0.901	0.494	91	222
SY_Active_Co429_000000000056	SY_Active_Co429_000000000056_3	AbiEii	270759	defense-finder-models/DefenseFinder_1/AbiEii/AbiEii	SY_Active_Co429_000000000056_AbiEii_29	1	1	1	2	1	AbiEii	mandatory	293	2e-27	102.6	0.912	0.754	41	261
SY_Active_Co441_000000000319	SY_Active_Co441_000000000319_3	AbiEi_1	282548	defense-finder-models/DefenseFinder_1/AbiEii/AbiEii	SY_Active_Co441_000000000319_AbiEii_30	1	1	1	2	1	AbiEi_1	mandatory	265	3.6e-06	33.1	0.908	0.487	81	209
SY_Active_Co441_000000000319	SY_Active_Co441_000000000319_4	AbiEii	282549	defense-finder-models/DefenseFinder_1/AbiEii/AbiEii	SY_Active_Co441_000000000319_AbiEii_30	1	1	1	2	1	AbiEii	mandatory	308	1.3e-24	93.4	0.795	0.594	31	213
SY_Active_Co444_000000000211	SY_Active_Co444_000000000211_2	Abi_2	285858	defense-finder-models/DefenseFinder_1/Abi2/Abi2	SY_Active_Co444_000000000211_Abi2_122	1	1	1	1	1	Abi_2	mandatory	299	5.3e-52	182.6	0.994	0.612	36	218
SY_Active_Co449_000000000340	SY_Active_Co449_000000000340_3	AbiEi_4	288554	defense-finder-models/DefenseFinder_1/AbiEii/AbiEii	SY_Active_Co449_000000000340_AbiEii_166	1	1	1	2	1	AbiEi_1	mandatory	270	1.3e-06	34.2	0.959	0.193	12	63
SY_Active_Co449_000000000340	SY_Active_Co449_000000000340_4	AbiEii	288555	defense-finder-models/DefenseFinder_1/AbiEii/AbiEii	SY_Active_Co449_000000000340_AbiEii_166	1	1	1	2	1	AbiEii	mandatory	473	1.4e-39	142.4	0.987	0.503	30	267
SY_Active_Co449_000000000706	SY_Active_Co449_000000000706_1	AbiEi_2	289763	defense-finder-models/DefenseFinder_1/AbiEii/AbiEii	SY_Active_Co449_000000000706_AbiEii_81	1	1	1	2	1	AbiEi_1	mandatory	115	9.5e-29	106.4	0.755	0.922	2	107
SY_Active_Co449_000000000706	SY_Active_Co449_000000000706_2	AbiEii	289764	defense-finder-models/DefenseFinder_1/AbiEii/AbiEii	SY_Active_Co449_000000000706_AbiEii_81	1	1	1	2	1	AbiEii	mandatory	287	6e-07	35.6	0.858	0.707	27	229
SY_Active_Co449_000000000896	SY_Active_Co449_000000000896_1	AbiEi_1	290265	defense-finder-models/DefenseFinder_1/AbiEii/AbiEii	SY_Active_Co449_000000000896_AbiEii_31	1	1	1	2	1	AbiEi_1	mandatory	271	2e-34	124.7	0.993	0.528	76	218
SY_Active_Co449_000000000896	SY_Active_Co449_000000000896_2	AbiEii	290266	defense-finder-models/DefenseFinder_1/AbiEii/AbiEii	SY_Active_Co449_000000000896_AbiEii_31	1	1	1	2	1	AbiEii	mandatory	263	6.3e-30	110.8	0.954	0.81	30	242
SY_Active_Co477_000000000139	SY_Active_Co477_000000000139_3	AbiEii	303769	defense-finder-models/DefenseFinder_1/AbiEii/AbiEii	SY_Active_Co477_000000000139_AbiEii_167	1	1	1	2	1	AbiEii	mandatory	198	2.1e-21	83	0.636	0.758	39	188
SY_Active_Co477_000000000139	SY_Active_Co477_000000000139_4	AbiEi_4	303770	defense-finder-models/DefenseFinder_1/AbiEii/AbiEii	SY_Active_Co477_000000000139_AbiEii_167	1	1	1	2	1	AbiEi_1	mandatory	211	2.7e-06	33.2	0.898	0.209	19	62
SY_Active_Co47_000000000288	SY_Active_Co47_000000000288_2	GajA	308177	defense-finder-models/DefenseFinder_1/Gabija/Gabija	SY_Active_Co47_000000000288_Gabija_271	1	1	1	2	1	GajA	mandatory	547	1.3e-23	89.7	0.619	0.62	181	519
SY_Active_Co47_000000000288	SY_Active_Co47_000000000288_3	GajB_3	308178	defense-finder-models/DefenseFinder_1/Gabija/Gabija	SY_Active_Co47_000000000288_Gabija_271	1	1	1	2	1	GajB_1	mandatory	363	1.1e-121	412.4	0.975	0.95	3	347
SY_Active_Co47_000000000395	SY_Active_Co47_000000000395_2	Abi_2	308510	defense-finder-models/DefenseFinder_1/Abi2/Abi2	SY_Active_Co47_000000000395_Abi2_123	1	1	1	1	1	Abi_2	mandatory	301	1.4e-49	174.7	0.994	0.618	33	218
SY_Active_Co487_000000000072	SY_Active_Co487_000000000072_14	AbiEi_4	316172	defense-finder-models/DefenseFinder_1/AbiEii/AbiEii	SY_Active_Co487_000000000072_AbiEii_168	1	1	1	2	1	AbiEi_1	mandatory	205	5.9e-06	32.1	0.98	0.229	12	58
SY_Active_Co487_000000000072	SY_Active_Co487_000000000072_15	AbiEii	316173	defense-finder-models/DefenseFinder_1/AbiEii/AbiEii	SY_Active_Co487_000000000072_AbiEii_168	1	1	1	2	1	AbiEii	mandatory	302	7.6e-34	123.7	0.95	0.745	35	259
SY_Active_Co487_000000000506	SY_Active_Co487_000000000506_1	AbiEi_3	318214	defense-finder-models/DefenseFinder_1/AbiEii/AbiEii	SY_Active_Co487_000000000506_AbiEii_98	1	1	1	2	1	AbiEi_1	mandatory	262	1.1e-42	151.3	0.994	0.595	99	254
SY_Active_Co487_000000000506	SY_Active_Co487_000000000506_2	AbiEii	318215	defense-finder-models/DefenseFinder_1/AbiEii/AbiEii	SY_Active_Co487_000000000506_AbiEii_98	1	1	1	2	1	AbiEii	mandatory	312	4.6e-40	144	0.941	0.782	18	261
SY_Active_Co491_000000000298	SY_Active_Co491_000000000298_1	AbiEi_4	321544	defense-finder-models/DefenseFinder_1/AbiEii/AbiEii	SY_Active_Co491_000000000298_AbiEii_169	1	1	1	2	1	AbiEi_1	mandatory	197	0.00036	26.4	0.898	0.249	14	62
SY_Active_Co491_000000000298	SY_Active_Co491_000000000298_2	AbiEii	321545	defense-finder-models/DefenseFinder_1/AbiEii/AbiEii	SY_Active_Co491_000000000298_AbiEii_169	1	1	1	2	1	AbiEii	mandatory	225	1.1e-18	74	0.787	0.822	30	214
SY_Active_Co491_000000000475	SY_Active_Co491_000000000475_2	AbiEi_4	322156	defense-finder-models/DefenseFinder_1/AbiEii/AbiEii	SY_Active_Co491_000000000475_AbiEii_170	1	1	1	2	1	AbiEi_1	mandatory	275	1e-06	34.5	0.939	0.196	8	61
SY_Active_Co491_000000000475	SY_Active_Co491_000000000475_3	AbiEii	322157	defense-finder-models/DefenseFinder_1/AbiEii/AbiEii	SY_Active_Co491_000000000475_AbiEii_170	1	1	1	2	1	AbiEii	mandatory	193	1.2e-21	83.7	0.632	0.813	32	188
SY_Active_Co519_000000000297	SY_Active_Co519_000000000297_2	AbiEii	328000	defense-finder-models/DefenseFinder_1/AbiEii/AbiEii	SY_Active_Co519_000000000297_AbiEii_32	1	1	1	2	1	AbiEii	mandatory	263	5e-24	91.5	0.929	0.791	32	239
SY_Active_Co519_000000000297	SY_Active_Co519_000000000297_3	AbiEi_1	328001	defense-finder-models/DefenseFinder_1/AbiEii/AbiEii	SY_Active_Co519_000000000297_AbiEii_32	1	1	1	2	1	AbiEi_1	mandatory	274	2.7e-06	33.5	0.894	0.471	90	218
SY_Active_Co523_000000000252	SY_Active_Co523_000000000252_3	AbiEi_3	334605	defense-finder-models/DefenseFinder_1/AbiEii/AbiEii	SY_Active_Co523_000000000252_AbiEii_99	1	1	1	2	1	AbiEi_1	mandatory	257	2.3e-31	114.5	0.981	0.584	95	244
SY_Active_Co523_000000000252	SY_Active_Co523_000000000252_4	AbiEii	334606	defense-finder-models/DefenseFinder_1/AbiEii/AbiEii	SY_Active_Co523_000000000252_AbiEii_99	1	1	1	2	1	AbiEii	mandatory	304	2.2e-36	132	0.837	0.717	10	227
SY_Active_Co523_000000000531	SY_Active_Co523_000000000531_2	AbiEi_1	335753	defense-finder-models/DefenseFinder_1/AbiEii/AbiEii	SY_Active_Co523_000000000531_AbiEii_33	1	1	1	2	1	AbiEi_1	mandatory	273	3.9e-44	156.2	0.986	0.516	79	219
SY_Active_Co523_000000000531	SY_Active_Co523_000000000531_3	AbiEii	335754	defense-finder-models/DefenseFinder_1/AbiEii/AbiEii	SY_Active_Co523_000000000531_AbiEii_33	1	1	1	2	1	AbiEii	mandatory	277	1.4e-34	126	0.987	0.798	30	250
SY_Active_Co523_000000000900	SY_Active_Co523_000000000900_1	AbiEii	336828	defense-finder-models/DefenseFinder_1/AbiEii/AbiEii	SY_Active_Co523_000000000900_AbiEii_34	1	1	1	2	1	AbiEii	mandatory	265	8.5e-32	117	0.933	0.785	32	239
SY_Active_Co523_000000000900	SY_Active_Co523_000000000900_2	AbiEi_1	336829	defense-finder-models/DefenseFinder_1/AbiEii/AbiEii	SY_Active_Co523_000000000900_AbiEii_34	1	1	1	2	1	AbiEi_1	mandatory	265	1.1e-33	122.4	0.979	0.532	72	212
SY_Active_Co527_000000000847	SY_Active_Co527_000000000847_1	AbiEi_4	341992	defense-finder-models/DefenseFinder_1/AbiEii/AbiEii	SY_Active_Co527_000000000847_AbiEii_171	1	1	1	2	1	AbiEi_1	mandatory	256	5.7e-12	51.4	1	0.188	62	109
SY_Active_Co527_000000000847	SY_Active_Co527_000000000847_2	AbiEii	341993	defense-finder-models/DefenseFinder_1/AbiEii/AbiEii	SY_Active_Co527_000000000847_AbiEii_171	1	1	1	2	1	AbiEii	mandatory	259	4.1e-33	121.3	0.837	0.764	39	236
SY_Active_Co532_000000000061	SY_Active_Co532_000000000061_1	AbiEii	345767	defense-finder-models/DefenseFinder_1/AbiEii/AbiEii	SY_Active_Co532_000000000061_AbiEii_35	1	1	1	2	1	AbiEii	mandatory	290	8.7e-30	110.4	0.929	0.8	40	271
SY_Active_Co532_000000000061	SY_Active_Co532_000000000061_2	AbiEi_4	345768	defense-finder-models/DefenseFinder_1/AbiEii/AbiEii	SY_Active_Co532_000000000061_AbiEii_35	1	1	1	2	1	AbiEi_1	mandatory	285	8e-08	38.1	0.939	0.189	16	69
SY_Active_Co54_000000000062	SY_Active_Co54_000000000062_16	AbiEi_1	356285	defense-finder-models/DefenseFinder_1/AbiEii/AbiEii	SY_Active_Co54_000000000062_AbiEii_36	1	1	1	2	1	AbiEi_1	mandatory	271	0.00011	28.2	0.979	0.528	73	215
SY_Active_Co54_000000000062	SY_Active_Co54_000000000062_17	AbiEii	356286	defense-finder-models/DefenseFinder_1/AbiEii/AbiEii	SY_Active_Co54_000000000062_AbiEii_36	1	1	1	2	1	AbiEii	mandatory	276	6.6e-33	120.6	0.954	0.833	31	260
SY_Active_Co559_000000000129	SY_Active_Co559_000000000129_2	AbiEi_1	362031	defense-finder-models/DefenseFinder_1/AbiEii/AbiEii	SY_Active_Co559_000000000129_AbiEii_37	1	1	1	2	1	AbiEi_1	mandatory	277	6.8e-31	113.2	0.986	0.516	81	223
SY_Active_Co559_000000000129	SY_Active_Co559_000000000129_3	AbiEii	362032	defense-finder-models/DefenseFinder_1/AbiEii/AbiEii	SY_Active_Co559_000000000129_AbiEii_37	1	1	1	2	1	AbiEii	mandatory	264	5.4e-32	117.6	0.987	0.856	30	255
SY_Active_Co559_000000000300	SY_Active_Co559_000000000300_2	Abi_2	362847	defense-finder-models/DefenseFinder_1/Abi2/Abi2	SY_Active_Co559_000000000300_Abi2_124	1	1	1	1	1	Abi_2	mandatory	300	6.5e-52	182.3	0.994	0.61	36	218
SY_Active_Co561_000000000194	SY_Active_Co561_000000000194_2	GajB_1	365025	defense-finder-models/DefenseFinder_1/Gabija/Gabija	SY_Active_Co561_000000000194_Gabija_260	1	1	1	2	1	GajB_1	mandatory	588	8e-81	278.2	0.931	0.944	19	573
SY_Active_Co561_000000000194	SY_Active_Co561_000000000194_3	GajA	365026	defense-finder-models/DefenseFinder_1/Gabija/Gabija	SY_Active_Co561_000000000194_Gabija_260	1	1	1	2	1	GajA	mandatory	685	2.1e-118	402.7	0.987	0.997	1	683
SY_Active_Co561_000000000242	SY_Active_Co561_000000000242_2	GajB_3	365212	defense-finder-models/DefenseFinder_1/Gabija/Gabija	SY_Active_Co561_000000000242_Gabija_272	1	1	1	2	1	GajB_1	mandatory	380	2.1e-110	375.3	0.992	0.966	3	369
SY_Active_Co561_000000000242	SY_Active_Co561_000000000242_3	GajA	365213	defense-finder-models/DefenseFinder_1/Gabija/Gabija	SY_Active_Co561_000000000242_Gabija_272	1	1	1	2	1	GajA	mandatory	542	1.7e-37	135.5	0.985	0.994	1	539
SY_Active_Co562_000000000058	SY_Active_Co562_000000000058_7	GajA	367195	defense-finder-models/DefenseFinder_1/Gabija/Gabija	SY_Active_Co562_000000000058_Gabija_273	1	1	1	2	1	GajA	mandatory	563	1.4e-63	221.7	0.771	0.819	1	461
SY_Active_Co562_000000000058	SY_Active_Co562_000000000058_8	GajB_2	367196	defense-finder-models/DefenseFinder_1/Gabija/Gabija	SY_Active_Co562_000000000058_Gabija_273	1	1	1	2	1	GajB_1	mandatory	555	7.2e-75	258.6	0.566	0.714	7	402
SY_Active_Co562_000000000884	SY_Active_Co562_000000000884_1	AbiEi_1	370411	defense-finder-models/DefenseFinder_1/AbiEii/AbiEii	SY_Active_Co562_000000000884_AbiEii_38	1	1	1	2	1	AbiEi_1	mandatory	280	0.00032	26.8	0.845	0.479	98	231
SY_Active_Co562_000000000884	SY_Active_Co562_000000000884_2	AbiEii	370412	defense-finder-models/DefenseFinder_1/AbiEii/AbiEii	SY_Active_Co562_000000000884_AbiEii_38	1	1	1	2	1	AbiEii	mandatory	292	2.2e-30	112.3	0.958	0.825	31	271
SY_Active_Co570_000000000357	SY_Active_Co570_000000000357_1	Abi_2	374515	defense-finder-models/DefenseFinder_1/Abi2/Abi2	SY_Active_Co570_000000000357_Abi2_125	1	1	1	1	1	Abi_2	mandatory	333	1e-50	178.4	1	0.649	32	247
SY_Active_Co574_000000000110	SY_Active_Co574_000000000110_9	AbiEii	379868	defense-finder-models/DefenseFinder_1/AbiEii/AbiEii	SY_Active_Co574_000000000110_AbiEii_100	1	1	1	2	1	AbiEii	mandatory	320	9.6e-33	120.1	0.849	0.684	29	247
SY_Active_Co574_000000000110	SY_Active_Co574_000000000110_10	AbiEi_3	379869	defense-finder-models/DefenseFinder_1/AbiEii/AbiEii	SY_Active_Co574_000000000110_AbiEii_100	1	1	1	2	1	AbiEi_1	mandatory	280	8.5e-46	161.4	0.987	0.536	121	270
SY_Active_Co574_000000000191	SY_Active_Co574_000000000191_2	AbiEii	380327	defense-finder-models/DefenseFinder_1/AbiEii/AbiEii	SY_Active_Co574_000000000191_AbiEii_172	1	1	1	2	1	AbiEii	mandatory	317	4.1e-35	127.8	0.962	0.757	39	278
SY_Active_Co574_000000000191	SY_Active_Co574_000000000191_3	AbiEi_4	380328	defense-finder-models/DefenseFinder_1/AbiEii/AbiEii	SY_Active_Co574_000000000191_AbiEii_172	1	1	1	2	1	AbiEi_1	mandatory	206	3.7e-07	36	0.918	0.218	15	59
SY_Active_Co580_000000000871	SY_Active_Co580_000000000871_7	GajB_2	386481	defense-finder-models/DefenseFinder_1/Gabija/Gabija	SY_Active_Co580_000000000871_Gabija_261	1	1	1	2	1	GajB_1	mandatory	591	1.6e-65	227.8	0.73	0.961	6	573
SY_Active_Co580_000000000871	SY_Active_Co580_000000000871_8	GajA	386482	defense-finder-models/DefenseFinder_1/Gabija/Gabija	SY_Active_Co580_000000000871_Gabija_261	1	1	1	2	1	GajA	mandatory	586	2.5e-117	399.2	0.99	0.98	1	574
SY_Active_Co580_000000000934	SY_Active_Co580_000000000934_1	SduA	386661	defense-finder-models/DefenseFinder_1/Shedu/Shedu	SY_Active_Co580_000000000934_Shedu_227	1	1	1	1	1	SduA	mandatory	407	2.2e-47	168.3	0.737	0.686	119	397
SY_Active_Co604_000000000074	SY_Active_Co604_000000000074_2	AbiEi_1	401596	defense-finder-models/DefenseFinder_1/AbiEii/AbiEii	SY_Active_Co604_000000000074_AbiEii_39	1	1	1	2	1	AbiEi_1	mandatory	290	0.00029	26.9	0.838	0.503	100	245
SY_Active_Co604_000000000074	SY_Active_Co604_000000000074_3	AbiEii	401597	defense-finder-models/DefenseFinder_1/AbiEii/AbiEii	SY_Active_Co604_000000000074_AbiEii_39	1	1	1	2	1	AbiEii	mandatory	283	6.6e-21	81.3	0.975	0.898	13	266
SY_Active_Co617_000000000006	SY_Active_Co617_000000000006_5	AbiEii	409245	defense-finder-models/DefenseFinder_1/AbiEii/AbiEii	SY_Active_Co617_000000000006_AbiEii_40	1	1	1	2	1	AbiEii	mandatory	293	0.00024	27.1	0.715	0.645	58	246
SY_Active_Co617_000000000006	SY_Active_Co617_000000000006_8	AbiEi_1	409248	defense-finder-models/DefenseFinder_1/AbiEii/AbiEii	SY_Active_Co617_000000000006_AbiEii_40	1	1	1	2	1	AbiEi_1	mandatory	499	1.1e-30	112.6	0.979	0.287	79	221
SY_Active_Co632_000000000108	SY_Active_Co632_000000000108_3	AbiEii	424838	defense-finder-models/DefenseFinder_1/AbiEii/AbiEii	SY_Active_Co632_000000000108_AbiEii_82	1	1	1	2	1	AbiEii	mandatory	290	6.4e-11	48.6	0.803	0.724	28	237
SY_Active_Co632_000000000108	SY_Active_Co632_000000000108_4	AbiEi_2	424839	defense-finder-models/DefenseFinder_1/AbiEii/AbiEii	SY_Active_Co632_000000000108_AbiEii_82	1	1	1	2	1	AbiEi_1	mandatory	354	6e-29	107	0.986	0.41	208	352
SY_Active_Co632_000000000158	SY_Active_Co632_000000000158_1	AbiEii	424961	defense-finder-models/DefenseFinder_1/AbiEii/AbiEii	SY_Active_Co632_000000000158_AbiEii_41	1	1	1	2	1	AbiEii	mandatory	117	8.7e-08	38.3	0.243	0.521	27	87
SY_Active_Co632_000000000158	SY_Active_Co632_000000000158_2	AbiEi_1	424962	defense-finder-models/DefenseFinder_1/AbiEii/AbiEii	SY_Active_Co632_000000000158_AbiEii_41	1	1	1	2	1	AbiEi_1	mandatory	273	1.4e-16	66.9	0.965	0.527	73	216
SY_Active_Co634_000000000152	SY_Active_Co634_000000000152_2	AbiEi_4	427264	defense-finder-models/DefenseFinder_1/AbiEii/AbiEii	SY_Active_Co634_000000000152_AbiEii_173	1	1	1	2	1	AbiEi_1	mandatory	209	1.5e-09	43.6	0.98	0.23	15	62
SY_Active_Co634_000000000152	SY_Active_Co634_000000000152_3	AbiEii	427265	defense-finder-models/DefenseFinder_1/AbiEii/AbiEii	SY_Active_Co634_000000000152_AbiEii_173	1	1	1	2	1	AbiEii	mandatory	304	3.9e-36	131.2	0.996	0.776	38	273
SY_Active_Co641_000000000072	SY_Active_Co641_000000000072_5	AbiEi_4	438437	defense-finder-models/DefenseFinder_1/AbiEii/AbiEii	SY_Active_Co641_000000000072_AbiEii_174	1	1	1	2	1	AbiEi_1	mandatory	243	0.00014	27.7	0.939	0.21	8	58
SY_Active_Co641_000000000072	SY_Active_Co641_000000000072_6	AbiEii	438438	defense-finder-models/DefenseFinder_1/AbiEii/AbiEii	SY_Active_Co641_000000000072_AbiEii_174	1	1	1	2	1	AbiEii	mandatory	251	2.6e-28	105.6	0.749	0.661	37	202
SY_Active_Co641_000000000189	SY_Active_Co641_000000000189_3	AbiEi_4	439365	defense-finder-models/DefenseFinder_1/AbiEii/AbiEii	SY_Active_Co641_000000000189_AbiEii_175	1	1	1	2	1	AbiEi_1	mandatory	212	2.1e-06	33.6	0.755	0.193	8	48
SY_Active_Co641_000000000189	SY_Active_Co641_000000000189_4	AbiEii	439366	defense-finder-models/DefenseFinder_1/AbiEii/AbiEii	SY_Active_Co641_000000000189_AbiEii_175	1	1	1	2	1	AbiEii	mandatory	252	5.1e-28	104.6	0.946	0.798	35	235
SY_Active_Co641_000000000331	SY_Active_Co641_000000000331_2	AbiEii	439951	defense-finder-models/DefenseFinder_1/AbiEii/AbiEii	SY_Active_Co641_000000000331_AbiEii_42	1	1	1	2	1	AbiEii	mandatory	315	5.5e-19	75	0.916	0.784	30	276
SY_Active_Co641_000000000331	SY_Active_Co641_000000000331_3	AbiEi_1	439952	defense-finder-models/DefenseFinder_1/AbiEii/AbiEii	SY_Active_Co641_000000000331_AbiEii_42	1	1	1	2	1	AbiEi_1	mandatory	291	1.3e-05	31.3	0.824	0.405	102	219
SY_Active_Co646_000000000401	SY_Active_Co646_000000000401_4	AbiEii	445989	defense-finder-models/DefenseFinder_1/AbiEii/AbiEii	SY_Active_Co646_000000000401_AbiEii_101	1	1	1	2	1	AbiEii	mandatory	306	1.9e-31	115.8	0.912	0.676	17	223
SY_Active_Co646_000000000401	SY_Active_Co646_000000000401_5	AbiEi_3	445990	defense-finder-models/DefenseFinder_1/AbiEii/AbiEii	SY_Active_Co646_000000000401_AbiEii_101	1	1	1	2	1	AbiEi_1	mandatory	263	1e-45	161.1	0.994	0.578	102	253
SY_Active_Co646_000000000491	SY_Active_Co646_000000000491_3	dCTPdeaminase	446313	defense-finder-models/DefenseFinder_1/dCTPdeaminase/dCTPdeaminase	SY_Active_Co646_000000000491_dCTPdeaminase_239	1	1	1	1	1	dCTPdeaminase	mandatory	422	1.4e-67	234.5	0.873	0.941	23	419
SY_Active_Co646_000000000719	SY_Active_Co646_000000000719_2	SduA	447021	defense-finder-models/DefenseFinder_1/Shedu/Shedu	SY_Active_Co646_000000000719_Shedu_228	1	1	1	1	1	SduA	mandatory	203	6.3e-24	91.2	0.527	0.941	6	196
SY_Active_Co661_000000000060	SY_Active_Co661_000000000060_3	AbiEii	449177	defense-finder-models/DefenseFinder_1/AbiEii/AbiEii	SY_Active_Co661_000000000060_AbiEii_43	1	1	1	2	1	AbiEii	mandatory	314	1.1e-18	74	0.766	0.57	36	214
SY_Active_Co661_000000000060	SY_Active_Co661_000000000060_4	AbiEi_1	449178	defense-finder-models/DefenseFinder_1/AbiEii/AbiEii	SY_Active_Co661_000000000060_AbiEii_43	1	1	1	2	1	AbiEi_1	mandatory	268	1.3e-05	31.3	0.908	0.485	80	209
SY_Active_Co664_000000000141	SY_Active_Co664_000000000141_2	AbiEii	454299	defense-finder-models/DefenseFinder_1/AbiEii/AbiEii	SY_Active_Co664_000000000141_AbiEii_176	1	1	1	2	1	AbiEii	mandatory	306	1.6e-40	145.5	0.941	0.732	39	262
SY_Active_Co664_000000000141	SY_Active_Co664_000000000141_3	AbiEi_4	454300	defense-finder-models/DefenseFinder_1/AbiEii/AbiEii	SY_Active_Co664_000000000141_AbiEii_176	1	1	1	2	1	AbiEi_1	mandatory	203	7.2e-10	44.6	0.918	0.217	11	54
SY_Active_Co664_000000000147	SY_Active_Co664_000000000147_1	GajB_1	454329	defense-finder-models/DefenseFinder_1/Gabija/Gabija	SY_Active_Co664_000000000147_Gabija_262	1	1	1	2	1	GajB_1	mandatory	531	1.5e-87	300.3	0.812	0.981	10	530
SY_Active_Co664_000000000147	SY_Active_Co664_000000000147_2	GajA	454330	defense-finder-models/DefenseFinder_1/Gabija/Gabija	SY_Active_Co664_000000000147_Gabija_262	1	1	1	2	1	GajA	mandatory	714	3.8e-105	358.9	0.997	0.99	1	707
SY_Active_Co670_000000000058	SY_Active_Co670_000000000058_9	GajB_1	458425	defense-finder-models/DefenseFinder_1/Gabija/Gabija	SY_Active_Co670_000000000058_Gabija_263	1	1	1	2	1	GajB_1	mandatory	649	1.3e-137	465.5	0.977	0.977	6	639
SY_Active_Co670_000000000058	SY_Active_Co670_000000000058_10	GajA	458426	defense-finder-models/DefenseFinder_1/Gabija/Gabija	SY_Active_Co670_000000000058_Gabija_263	1	1	1	2	1	GajA	mandatory	764	1.5e-119	406.5	0.992	0.958	1	732
SY_Active_Co670_000000000314	SY_Active_Co670_000000000314_3	LmuB_SMC_Cap4_nuclease_II	459979	defense-finder-models/DefenseFinder_1/Lamassu-Fam/Lamassu-Fam	SY_Active_Co670_000000000314_Lamassu-Fam_132	1	1	1	2.5	1	LmuB_SMC_Cap4_nuclease_II	mandatory	673	5.6e-110	375.1	0.989	0.988	1	665
SY_Active_Co670_000000000314	SY_Active_Co670_000000000314_4	LmuC_acc_Cap4_nuclease	459980	defense-finder-models/DefenseFinder_1/Lamassu-Fam/Lamassu-Fam	SY_Active_Co670_000000000314_Lamassu-Fam_132	1	1	1	2.5	1	LmuC_acc_Lipase	accessory	154	1.6e-10	47.6	0.988	0.981	1	151
SY_Active_Co670_000000000314	SY_Active_Co670_000000000314_5	LmuA_effector_Cap4_nuclease_II	459981	defense-finder-models/DefenseFinder_1/Lamassu-Fam/Lamassu-Fam	SY_Active_Co670_000000000314_Lamassu-Fam_132	1	1	1	2.5	1	LmuA_effector_Cap4_nuclease_II	mandatory	387	1.3e-38	140.1	0.952	0.956	7	376
SY_Active_Co670_000000000385	SY_Active_Co670_000000000385_2	AbiEi_4	460284	defense-finder-models/DefenseFinder_1/AbiEii/AbiEii	SY_Active_Co670_000000000385_AbiEii_177	1	1	1	2	1	AbiEi_1	mandatory	204	5.5e-07	35.4	0.98	0.235	10	57
SY_Active_Co670_000000000385	SY_Active_Co670_000000000385_3	AbiEii	460285	defense-finder-models/DefenseFinder_1/AbiEii/AbiEii	SY_Active_Co670_000000000385_AbiEii_177	1	1	1	2	1	AbiEii	mandatory	304	5.5e-37	133.9	0.987	0.77	38	271
SY_Active_Co670_000000000653	SY_Active_Co670_000000000653_2	SduA	461171	defense-finder-models/DefenseFinder_1/Shedu/Shedu	SY_Active_Co670_000000000653_Shedu_229	1	1	1	1	1	SduA	mandatory	375	2.6e-34	125.3	0.522	0.451	192	360
SY_Active_Co670_000000000818	SY_Active_Co670_000000000818_4	SduA	461603	defense-finder-models/DefenseFinder_1/Shedu/Shedu	SY_Active_Co670_000000000818_Shedu_230	1	1	1	1	1	SduA	mandatory	360	2.6e-19	76	0.551	0.531	166	356
SY_Active_Co670_000000000845	SY_Active_Co670_000000000845_3	SduA	461706	defense-finder-models/DefenseFinder_1/Shedu/Shedu	SY_Active_Co670_000000000845_Shedu_231	1	1	1	1	1	SduA	mandatory	339	2.4e-50	178.1	0.715	0.891	29	330
SY_Active_Co678_000000000595	SY_Active_Co678_000000000595_1	AbiEii	465624	defense-finder-models/DefenseFinder_1/AbiEii/AbiEii	SY_Active_Co678_000000000595_AbiEii_44	1	1	1	2	1	AbiEii	mandatory	156	5.3e-12	52.1	0.456	0.712	37	147
SY_Active_Co678_000000000595	SY_Active_Co678_000000000595_2	AbiEi_1	465625	defense-finder-models/DefenseFinder_1/AbiEii/AbiEii	SY_Active_Co678_000000000595_AbiEii_44	1	1	1	2	1	AbiEi_1	mandatory	264	0.00021	27.4	0.908	0.5	89	220
SY_Active_Co682_000000000103	SY_Active_Co682_000000000103_3	AbiEii	468297	defense-finder-models/DefenseFinder_1/AbiEii/AbiEii	SY_Active_Co682_000000000103_AbiEii_102	1	1	1	2	1	AbiEii	mandatory	302	1.7e-39	142.1	0.979	0.868	16	277
SY_Active_Co682_000000000103	SY_Active_Co682_000000000103_4	AbiEi_3	468298	defense-finder-models/DefenseFinder_1/AbiEii/AbiEii	SY_Active_Co682_000000000103_AbiEii_102	1	1	1	2	1	AbiEi_1	mandatory	260	6.8e-36	129.2	0.987	0.585	102	253
SY_Active_Co685_000000000222	SY_Active_Co685_000000000222_4	AbiEii	471672	defense-finder-models/DefenseFinder_1/AbiEii/AbiEii	SY_Active_Co685_000000000222_AbiEii_103	1	1	1	2	1	AbiEii	mandatory	306	8.4e-34	123.5	0.946	0.797	16	259
SY_Active_Co685_000000000222	SY_Active_Co685_000000000222_5	AbiEi_3	471673	defense-finder-models/DefenseFinder_1/AbiEii/AbiEii	SY_Active_Co685_000000000222_AbiEii_103	1	1	1	2	1	AbiEi_1	mandatory	258	3.4e-42	149.7	0.994	0.585	96	246
SY_Active_Co702_000000000055	SY_Active_Co702_000000000055_4	AbiEi_4	472957	defense-finder-models/DefenseFinder_1/AbiEii/AbiEii	SY_Active_Co702_000000000055_AbiEii_178	1	1	1	2	1	AbiEi_1	mandatory	228	6.1e-11	48.1	1	0.211	34	81
SY_Active_Co702_000000000055	SY_Active_Co702_000000000055_5	AbiEii	472958	defense-finder-models/DefenseFinder_1/AbiEii/AbiEii	SY_Active_Co702_000000000055_AbiEii_178	1	1	1	2	1	AbiEii	mandatory	308	4e-33	121.3	0.958	0.74	38	265
SY_Active_Co703_000000000114	SY_Active_Co703_000000000114_4	AbiEi_4	475310	defense-finder-models/DefenseFinder_1/AbiEii/AbiEii	SY_Active_Co703_000000000114_AbiEii_179	1	1	1	2	1	AbiEi_1	mandatory	269	6.1e-06	32.1	0.959	0.204	1	55
SY_Active_Co703_000000000114	SY_Active_Co703_000000000114_5	AbiEii	475311	defense-finder-models/DefenseFinder_1/AbiEii/AbiEii	SY_Active_Co703_000000000114_AbiEii_179	1	1	1	2	1	AbiEii	mandatory	329	1.5e-33	122.7	0.795	0.574	38	226
SY_Active_Co70_000000000653	SY_Active_Co70_000000000653_1	AbiEi_1	481858	defense-finder-models/DefenseFinder_1/AbiEii/AbiEii	SY_Active_Co70_000000000653_AbiEii_45	1	1	1	2	1	AbiEi_1	mandatory	353	6.6e-07	35.5	0.88	0.368	171	300
SY_Active_Co70_000000000653	SY_Active_Co70_000000000653_2	AbiEii	481859	defense-finder-models/DefenseFinder_1/AbiEii/AbiEii	SY_Active_Co70_000000000653_AbiEii_45	1	1	1	2	1	AbiEii	mandatory	401	1.2e-36	132.8	0.971	0.571	35	263
SY_Active_Co83_000000000006	SY_Active_Co83_000000000006_34	AbiEii	505730	defense-finder-models/DefenseFinder_1/AbiEii/AbiEii	SY_Active_Co83_000000000006_AbiEii_46	1	1	1	2	1	AbiEii	mandatory	374	3.3e-17	69.2	0.778	0.54	45	246
SY_Active_Co83_000000000006	SY_Active_Co83_000000000006_35	AbiEi_1	505731	defense-finder-models/DefenseFinder_1/AbiEii/AbiEii	SY_Active_Co83_000000000006_AbiEii_46	1	1	1	2	1	AbiEi_1	mandatory	269	0.00035	26.7	0.859	0.457	92	214
SY_Active_Co83_000000000083	SY_Active_Co83_000000000083_4	AbiEii	507999	defense-finder-models/DefenseFinder_1/AbiEii/AbiEii	SY_Active_Co83_000000000083_AbiEii_180	1	1	1	2	1	AbiEii	mandatory	300	5.1e-34	124.2	0.941	0.747	34	257
SY_Active_Co83_000000000083	SY_Active_Co83_000000000083_5	AbiEi_4	508000	defense-finder-models/DefenseFinder_1/AbiEii/AbiEii	SY_Active_Co83_000000000083_AbiEii_180	1	1	1	2	1	AbiEi_1	mandatory	202	6.8e-11	47.9	0.98	0.228	10	55
SY_Active_Co93_000000000880	SY_Active_Co93_000000000880_2	AbiEi_3	522342	defense-finder-models/DefenseFinder_1/AbiEii/AbiEii	SY_Active_Co93_000000000880_AbiEii_104	1	1	1	2	1	AbiEi_1	mandatory	256	2.3e-48	169.8	0.994	0.586	100	249
SY_Active_Co93_000000000880	SY_Active_Co93_000000000880_3	AbiEii	522343	defense-finder-models/DefenseFinder_1/AbiEii/AbiEii	SY_Active_Co93_000000000880_AbiEii_104	1	1	1	2	1	AbiEii	mandatory	110	1.2e-12	54.3	0.377	0.845	13	105
SY_Active_Co96_000000000466	SY_Active_Co96_000000000466_1	dCTPdeaminase	527412	defense-finder-models/DefenseFinder_1/dCTPdeaminase/dCTPdeaminase	SY_Active_Co96_000000000466_dCTPdeaminase_240	1	1	1	1	1	dCTPdeaminase	mandatory	601	1.5e-85	293.7	0.885	0.975	3	588
SY_Active_Co96_000000000530	SY_Active_Co96_000000000530_6	SduA	527611	defense-finder-models/DefenseFinder_1/Shedu/Shedu	SY_Active_Co96_000000000530_Shedu_232	1	1	1	1	1	SduA	mandatory	373	2.9e-47	168	0.726	0.761	80	363
SY_Active_Co96_000000000585	SY_Active_Co96_000000000585_1	SduA	527746	defense-finder-models/DefenseFinder_1/Shedu/Shedu	SY_Active_Co96_000000000585_Shedu_233	1	1	1	1	1	SduA	mandatory	328	2e-27	102.7	0.495	0.68	106	328
SY_Active_Co9_000000000790	SY_Active_Co9_000000000790_2	AbiEii	531001	defense-finder-models/DefenseFinder_1/AbiEii/AbiEii	SY_Active_Co9_000000000790_AbiEii_47	1	1	1	2	1	AbiEii	mandatory	265	2.2e-31	115.6	0.908	0.762	31	232
SY_Active_Co9_000000000790	SY_Active_Co9_000000000790_3	AbiEi_1	531002	defense-finder-models/DefenseFinder_1/AbiEii/AbiEii	SY_Active_Co9_000000000790_AbiEii_47	1	1	1	2	1	AbiEi_1	mandatory	199	1.5e-29	108.9	0.993	0.719	4	146
SY_Inactive_Co107_000000000119	SY_Inactive_Co107_000000000119_4	AbiEii	545836	defense-finder-models/DefenseFinder_1/AbiEii/AbiEii	SY_Inactive_Co107_000000000119_AbiEii_181	1	1	1	2	1	AbiEii	mandatory	285	1.5e-30	112.9	0.987	0.839	30	268
SY_Inactive_Co107_000000000119	SY_Inactive_Co107_000000000119_5	AbiEi_4	545837	defense-finder-models/DefenseFinder_1/AbiEii/AbiEii	SY_Inactive_Co107_000000000119_AbiEii_181	1	1	1	2	1	AbiEi_1	mandatory	267	5.1e-07	35.5	0.98	0.195	10	61
SY_Inactive_Co111_000000000227	SY_Inactive_Co111_000000000227_4	dCTPdeaminase	557143	defense-finder-models/DefenseFinder_1/dCTPdeaminase/dCTPdeaminase	SY_Inactive_Co111_000000000227_dCTPdeaminase_241	1	1	1	1	1	dCTPdeaminase	mandatory	336	2.6e-28	104.9	0.532	0.708	3	240
SY_Inactive_Co117_000000000051	SY_Inactive_Co117_000000000051_1	AbiEi_4	570441	defense-finder-models/DefenseFinder_1/AbiEii/AbiEii	SY_Inactive_Co117_000000000051_AbiEii_182	1	1	1	2	1	AbiEi_1	mandatory	202	0.00081	25.3	0.837	0.228	14	59
SY_Inactive_Co117_000000000051	SY_Inactive_Co117_000000000051_2	AbiEii	570442	defense-finder-models/DefenseFinder_1/AbiEii/AbiEii	SY_Inactive_Co117_000000000051_AbiEii_182	1	1	1	2	1	AbiEii	mandatory	275	5.3e-21	81.6	0.95	0.767	30	240
SY_Inactive_Co117_000000000217	SY_Inactive_Co117_000000000217_2	AbiEi_1	571554	defense-finder-models/DefenseFinder_1/AbiEii/AbiEii	SY_Inactive_Co117_000000000217_AbiEii_48	1	1	1	2	1	AbiEi_1	mandatory	282	2.7e-06	33.5	0.887	0.443	84	208
SY_Inactive_Co117_000000000217	SY_Inactive_Co117_000000000217_3	AbiEii	571555	defense-finder-models/DefenseFinder_1/AbiEii/AbiEii	SY_Inactive_Co117_000000000217_AbiEii_48	1	1	1	2	1	AbiEii	mandatory	310	7.8e-20	77.8	0.803	0.665	20	225
SY_Inactive_Co119_000000000137	SY_Inactive_Co119_000000000137_4	AbiEi_4	576159	defense-finder-models/DefenseFinder_1/AbiEii/AbiEii	SY_Inactive_Co119_000000000137_AbiEii_49	1	1	1	2	1	AbiEi_1	mandatory	274	3.2e-06	33	0.959	0.19	14	65
SY_Inactive_Co119_000000000137	SY_Inactive_Co119_000000000137_5	AbiEii	576160	defense-finder-models/DefenseFinder_1/AbiEii/AbiEii	SY_Inactive_Co119_000000000137_AbiEii_49	1	1	1	2	1	AbiEii	mandatory	493	2.1e-38	138.6	0.992	0.487	47	286
SY_Inactive_Co119_000000000156	SY_Inactive_Co119_000000000156_1	GajA	576267	defense-finder-models/DefenseFinder_1/Gabija/Gabija	SY_Inactive_Co119_000000000156_Gabija_264	1	1	1	2	1	GajA	mandatory	618	2.8e-59	207.5	0.987	0.979	5	609
SY_Inactive_Co119_000000000156	SY_Inactive_Co119_000000000156_2	GajB_2	576268	defense-finder-models/DefenseFinder_1/Gabija/Gabija	SY_Inactive_Co119_000000000156_Gabija_264	1	1	1	2	1	GajB_1	mandatory	615	1.8e-95	326.6	0.775	0.993	1	611
SY_Inactive_Co119_000000000407	SY_Inactive_Co119_000000000407_1	AbiEii	577139	defense-finder-models/DefenseFinder_1/AbiEii/AbiEii	SY_Inactive_Co119_000000000407_AbiEii_50	1	1	1	2	1	AbiEii	mandatory	117	6.2e-12	51.9	0.247	0.487	35	91
SY_Inactive_Co119_000000000407	SY_Inactive_Co119_000000000407_2	AbiEi_1	577140	defense-finder-models/DefenseFinder_1/AbiEii/AbiEii	SY_Inactive_Co119_000000000407_AbiEii_50	1	1	1	2	1	AbiEi_1	mandatory	274	8.7e-05	28.6	0.894	0.471	90	218
SY_Inactive_Co130_000000000141	SY_Inactive_Co130_000000000141_1	AbiEi_4	594515	defense-finder-models/DefenseFinder_1/AbiEii/AbiEii	SY_Inactive_Co130_000000000141_AbiEii_183	1	1	1	2	1	AbiEi_1	mandatory	205	6.7e-06	32	0.694	0.18	22	58
SY_Inactive_Co130_000000000141	SY_Inactive_Co130_000000000141_2	AbiEii	594516	defense-finder-models/DefenseFinder_1/AbiEii/AbiEii	SY_Inactive_Co130_000000000141_AbiEii_183	1	1	1	2	1	AbiEii	mandatory	342	1.1e-49	175.5	0.992	0.854	39	330
SY_Inactive_Co135_000000000916	SY_Inactive_Co135_000000000916_1	AbiEii	603894	defense-finder-models/DefenseFinder_1/AbiEii/AbiEii	SY_Inactive_Co135_000000000916_AbiEii_83	1	1	1	2	1	AbiEii	mandatory	220	1.6e-06	34.2	0.695	0.745	27	190
SY_Inactive_Co135_000000000916	SY_Inactive_Co135_000000000916_2	AbiEi_2	603895	defense-finder-models/DefenseFinder_1/AbiEii/AbiEii	SY_Inactive_Co135_000000000916_AbiEii_83	1	1	1	2	1	AbiEi_1	mandatory	242	4e-38	136.7	0.979	0.566	98	234
SY_Inactive_Co135_000000001601	SY_Inactive_Co135_000000001601_1	AbiEi_3	605222	defense-finder-models/DefenseFinder_1/AbiEii/AbiEii	SY_Inactive_Co135_000000001601_AbiEii_105	1	1	1	2	1	AbiEi_1	mandatory	258	1e-46	164.4	0.987	0.585	105	255
SY_Inactive_Co135_000000001601	SY_Inactive_Co135_000000001601_2	AbiEii	605223	defense-finder-models/DefenseFinder_1/AbiEii/AbiEii	SY_Inactive_Co135_000000001601_AbiEii_105	1	1	1	2	1	AbiEii	mandatory	69	2.9e-12	53	0.234	0.841	11	68
SY_Inactive_Co137_000000000251	SY_Inactive_Co137_000000000251_2	AbiEi_3	609612	defense-finder-models/DefenseFinder_1/AbiEii/AbiEii	SY_Inactive_Co137_000000000251_AbiEii_106	1	1	1	2	1	AbiEi_1	mandatory	261	1.2e-43	154.5	0.994	0.582	101	252
SY_Inactive_Co137_000000000251	SY_Inactive_Co137_000000000251_3	AbiEii	609613	defense-finder-models/DefenseFinder_1/AbiEii/AbiEii	SY_Inactive_Co137_000000000251_AbiEii_106	1	1	1	2	1	AbiEii	mandatory	304	2e-30	112.5	0.958	0.819	12	260
SY_Inactive_Co154_000000000306	SY_Inactive_Co154_000000000306_4	AbiEi_4	632345	defense-finder-models/DefenseFinder_1/AbiEii/AbiEii	SY_Inactive_Co154_000000000306_AbiEii_184	1	1	1	2	1	AbiEi_1	mandatory	249	7.3e-06	31.8	0.878	0.193	5	52
SY_Inactive_Co154_000000000306	SY_Inactive_Co154_000000000306_5	AbiEii	632346	defense-finder-models/DefenseFinder_1/AbiEii/AbiEii	SY_Inactive_Co154_000000000306_AbiEii_184	1	1	1	2	1	AbiEii	mandatory	261	9.5e-26	97.1	0.941	0.82	31	244
SY_Inactive_Co15_000000000002	SY_Inactive_Co15_000000000002_10	AbiEii	641372	defense-finder-models/DefenseFinder_1/AbiEii/AbiEii	SY_Inactive_Co15_000000000002_AbiEii_185	1	1	1	2	1	AbiEii	mandatory	264	4.5e-11	49.1	0.741	0.674	15	192
SY_Inactive_Co15_000000000002	SY_Inactive_Co15_000000000002_11	AbiEi_4	641373	defense-finder-models/DefenseFinder_1/AbiEii/AbiEii	SY_Inactive_Co15_000000000002_AbiEii_185	1	1	1	2	1	AbiEi_1	mandatory	208	8.5e-05	28.4	0.755	0.202	16	57
SY_Inactive_Co163_000000000153	SY_Inactive_Co163_000000000153_2	AbiEii	651481	defense-finder-models/DefenseFinder_1/AbiEii/AbiEii	SY_Inactive_Co163_000000000153_AbiEii_84	1	1	1	2	1	AbiEii	mandatory	291	2.4e-07	36.9	0.749	0.684	34	232
SY_Inactive_Co163_000000000153	SY_Inactive_Co163_000000000153_3	AbiEi_2	651482	defense-finder-models/DefenseFinder_1/AbiEii/AbiEii	SY_Inactive_Co163_000000000153_AbiEii_84	1	1	1	2	1	AbiEi_1	mandatory	354	2.6e-41	147.1	0.986	0.393	207	345
SY_Inactive_Co163_000000000189	SY_Inactive_Co163_000000000189_3	AbiEii	651647	defense-finder-models/DefenseFinder_1/AbiEii/AbiEii	SY_Inactive_Co163_000000000189_AbiEii_107	1	1	1	2	1	AbiEii	mandatory	306	5e-32	117.7	0.925	0.794	12	254
SY_Inactive_Co163_000000000189	SY_Inactive_Co163_000000000189_4	AbiEi_3	651648	defense-finder-models/DefenseFinder_1/AbiEii/AbiEii	SY_Inactive_Co163_000000000189_AbiEii_107	1	1	1	2	1	AbiEi_1	mandatory	263	7.9e-50	174.5	0.994	0.578	102	253
SY_Inactive_Co165_000000000050	SY_Inactive_Co165_000000000050_5	Nhi_2	655131	defense-finder-models/DefenseFinder_1/Nhi/Nhi	SY_Inactive_Co165_000000000050_Nhi_249	1	1	1	1	1	Nhi	mandatory	670	1.5e-259	868.6	0.998	0.978	14	668
SY_Inactive_Co165_000000000563	SY_Inactive_Co165_000000000563_1	GajA	657129	defense-finder-models/DefenseFinder_1/Gabija/Gabija	SY_Inactive_Co165_000000000563_Gabija_265	1	1	1	2	1	GajA	mandatory	328	1.5e-74	257.9	0.566	0.976	6	325
SY_Inactive_Co165_000000000563	SY_Inactive_Co165_000000000563_2	GajB_2	657130	defense-finder-models/DefenseFinder_1/Gabija/Gabija	SY_Inactive_Co165_000000000563_Gabija_265	1	1	1	2	1	GajB_1	mandatory	568	7.2e-71	245.4	0.742	0.975	4	557
SY_Inactive_Co167_000000000360	SY_Inactive_Co167_000000000360_1	AbiEi_4	663214	defense-finder-models/DefenseFinder_1/AbiEii/AbiEii	SY_Inactive_Co167_000000000360_AbiEii_186	1	1	1	2	1	AbiEi_1	mandatory	235	0.00033	26.5	0.449	0.094	10	31
SY_Inactive_Co167_000000000360	SY_Inactive_Co167_000000000360_2	AbiEii	663215	defense-finder-models/DefenseFinder_1/AbiEii/AbiEii	SY_Inactive_Co167_000000000360_AbiEii_186	1	1	1	2	1	AbiEii	mandatory	283	1e-28	106.9	0.983	0.841	31	268
SY_Inactive_Co17_000000000093	SY_Inactive_Co17_000000000093_5	AbiEii	684433	defense-finder-models/DefenseFinder_1/AbiEii/AbiEii	SY_Inactive_Co17_000000000093_AbiEii_85	1	1	1	2	1	AbiEii	mandatory	281	3.8e-06	33	0.69	0.641	54	233
SY_Inactive_Co17_000000000093	SY_Inactive_Co17_000000000093_6	AbiEi_2	684434	defense-finder-models/DefenseFinder_1/AbiEii/AbiEii	SY_Inactive_Co17_000000000093_AbiEii_85	1	1	1	2	1	AbiEi_1	mandatory	369	5.6e-08	39	0.986	0.401	210	357
SY_Inactive_Co21_000000000165	SY_Inactive_Co21_000000000165_2	AbiEii	697614	defense-finder-models/DefenseFinder_1/AbiEii/AbiEii	SY_Inactive_Co21_000000000165_AbiEii_51	1	1	1	2	1	AbiEii	mandatory	274	8.5e-30	110.4	0.937	0.81	36	257
SY_Inactive_Co21_000000000165	SY_Inactive_Co21_000000000165_3	AbiEi_1	697615	defense-finder-models/DefenseFinder_1/AbiEii/AbiEii	SY_Inactive_Co21_000000000165_AbiEii_51	1	1	1	2	1	AbiEi_1	mandatory	269	0.00054	26.1	0.845	0.457	99	221
SY_Inactive_Co21_000000000612	SY_Inactive_Co21_000000000612_2	AbiEi_4	699045	defense-finder-models/DefenseFinder_1/AbiEii/AbiEii	SY_Inactive_Co21_000000000612_AbiEii_52	1	1	1	2	1	AbiEi_1	mandatory	268	0.00013	27.8	0.735	0.153	23	63
SY_Inactive_Co21_000000000612	SY_Inactive_Co21_000000000612_3	AbiEii	699046	defense-finder-models/DefenseFinder_1/AbiEii/AbiEii	SY_Inactive_Co21_000000000612_AbiEii_52	1	1	1	2	1	AbiEii	mandatory	146	2.9e-12	53	0.49	0.712	34	137
SY_Inactive_Co22_000000000002	SY_Inactive_Co22_000000000002_7	AbiEi_4	699947	defense-finder-models/DefenseFinder_1/AbiEii/AbiEii	SY_Inactive_Co22_000000000002_AbiEii_187	1	1	1	2	1	AbiEi_1	mandatory	195	0.00019	27.3	0.98	0.272	1	53
SY_Inactive_Co22_000000000002	SY_Inactive_Co22_000000000002_8	AbiEii	699948	defense-finder-models/DefenseFinder_1/AbiEii/AbiEii	SY_Inactive_Co22_000000000002_AbiEii_187	1	1	1	2	1	AbiEii	mandatory	231	5.5e-16	65.2	0.707	0.632	21	166
SY_Inactive_Co25_000000000125	SY_Inactive_Co25_000000000125_4	AbiEii	707507	defense-finder-models/DefenseFinder_1/AbiEii/AbiEii	SY_Inactive_Co25_000000000125_AbiEii_86	1	1	1	2	1	AbiEii	mandatory	275	0.00012	28.1	0.849	0.829	29	256
SY_Inactive_Co25_000000000125	SY_Inactive_Co25_000000000125_5	AbiEi_2	707508	defense-finder-models/DefenseFinder_1/AbiEii/AbiEii	SY_Inactive_Co25_000000000125_AbiEii_86	1	1	1	2	1	AbiEi_1	mandatory	374	7.4e-17	67.8	0.979	0.388	224	368
SY_Inactive_Co32_000000000137	SY_Inactive_Co32_000000000137_2	AbiEii	720795	defense-finder-models/DefenseFinder_1/AbiEii/AbiEii	SY_Inactive_Co32_000000000137_AbiEii_53	1	1	1	2	1	AbiEii	mandatory	260	8.3e-29	107.2	0.787	0.692	35	214
SY_Inactive_Co32_000000000137	SY_Inactive_Co32_000000000137_3	AbiEi_1	720796	defense-finder-models/DefenseFinder_1/AbiEii/AbiEii	SY_Inactive_Co32_000000000137_AbiEii_53	1	1	1	2	1	AbiEi_1	mandatory	272	6.6e-08	38.7	0.901	0.474	88	216
SY_Inactive_Co3_000000000276	SY_Inactive_Co3_000000000276_3	AbiEii	732500	defense-finder-models/DefenseFinder_1/AbiEii/AbiEii	SY_Inactive_Co3_000000000276_AbiEii_108	1	1	1	2	1	AbiEii	mandatory	298	1.4e-31	116.3	0.799	0.658	13	208
SY_Inactive_Co3_000000000276	SY_Inactive_Co3_000000000276_4	AbiEi_3	732501	defense-finder-models/DefenseFinder_1/AbiEii/AbiEii	SY_Inactive_Co3_000000000276_AbiEii_108	1	1	1	2	1	AbiEi_1	mandatory	260	1.2e-49	173.9	0.994	0.585	100	251
SY_Inactive_Co43_000000000236	SY_Inactive_Co43_000000000236_2	PplA	740368	defense-finder-models/DefenseFinder_1/Gao_Ppl/Gao_Ppl	SY_Inactive_Co43_000000000236_Gao_Ppl_253	1	1	1	1	1	PplA	mandatory	855	7.9e-98	334.4	0.92	0.98	10	847
SY_Inactive_Co59_000000000097	SY_Inactive_Co59_000000000097_3	AbiEii	763397	defense-finder-models/DefenseFinder_1/AbiEii/AbiEii	SY_Inactive_Co59_000000000097_AbiEii_188	1	1	1	2	1	AbiEii	mandatory	224	5e-16	65.3	0.762	0.71	22	180
SY_Inactive_Co59_000000000097	SY_Inactive_Co59_000000000097_4	AbiEi_4	763398	defense-finder-models/DefenseFinder_1/AbiEii/AbiEii	SY_Inactive_Co59_000000000097_AbiEii_188	1	1	1	2	1	AbiEi_1	mandatory	195	1.6e-05	30.7	0.959	0.267	2	53
SY_Inactive_Co87_000000000001	SY_Inactive_Co87_000000000001_80	AbiEi_1	810103	defense-finder-models/DefenseFinder_1/AbiEii/AbiEii	SY_Inactive_Co87_000000000001_AbiEii_54	1	1	1	2	1	AbiEi_1	mandatory	273	5.5e-05	29.3	0.915	0.48	89	219
SY_Inactive_Co87_000000000001	SY_Inactive_Co87_000000000001_81	AbiEii	810104	defense-finder-models/DefenseFinder_1/AbiEii/AbiEii	SY_Inactive_Co87_000000000001_AbiEii_54	1	1	1	2	1	AbiEii	mandatory	273	3.9e-31	114.8	0.933	0.751	54	258
SY_Inactive_Co87_000000000004	SY_Inactive_Co87_000000000004_64	AbiEii	810333	defense-finder-models/DefenseFinder_1/AbiEii/AbiEii	SY_Inactive_Co87_000000000004_AbiEii_109	1	1	1	2	1	AbiEii	mandatory	304	4e-30	111.5	0.975	0.826	12	262
SY_Inactive_Co87_000000000004	SY_Inactive_Co87_000000000004_65	AbiEi_3	810334	defense-finder-models/DefenseFinder_1/AbiEii/AbiEii	SY_Inactive_Co87_000000000004_AbiEii_109	1	1	1	2	1	AbiEi_1	mandatory	261	2.3e-45	160	0.994	0.582	101	252
SY_Inactive_Co87_000000000008	SY_Inactive_Co87_000000000008_2	GajB_2	810472	defense-finder-models/DefenseFinder_1/Gabija/Gabija	SY_Inactive_Co87_000000000008_Gabija_255	1	1	1	2	1	GajB_1	mandatory	604	2e-91	313.3	0.78	0.972	7	593
SY_Inactive_Co87_000000000008	SY_Inactive_Co87_000000000008_3	GajA	810473	defense-finder-models/DefenseFinder_1/Gabija/Gabija	SY_Inactive_Co87_000000000008_Gabija_255	1	1	1	2	1	GajA	mandatory	604	5.2e-114	388.2	0.995	0.99	4	601
SY_Inactive_Co87_000000000057	SY_Inactive_Co87_000000000057_10	AbiEi_4	811837	defense-finder-models/DefenseFinder_1/AbiEii/AbiEii	SY_Inactive_Co87_000000000057_AbiEii_189	1	1	1	2	1	AbiEi_1	mandatory	271	3.3e-05	29.7	0.898	0.181	16	64
SY_Inactive_Co87_000000000057	SY_Inactive_Co87_000000000057_11	AbiEii	811838	defense-finder-models/DefenseFinder_1/AbiEii/AbiEii	SY_Inactive_Co87_000000000057_AbiEii_189	1	1	1	2	1	AbiEii	mandatory	299	1.8e-22	86.4	0.787	0.656	35	230
SY_Inactive_Co87_000000000132	SY_Inactive_Co87_000000000132_3	AbiEii	812466	defense-finder-models/DefenseFinder_1/AbiEii/AbiEii	SY_Inactive_Co87_000000000132_AbiEii_87	1	1	1	2	1	AbiEii	mandatory	295	0.00074	25.5	0.623	0.485	54	196
SY_Inactive_Co87_000000000132	SY_Inactive_Co87_000000000132_4	AbiEi_2	812467	defense-finder-models/DefenseFinder_1/AbiEii/AbiEii	SY_Inactive_Co87_000000000132_AbiEii_87	1	1	1	2	1	AbiEi_1	mandatory	349	2.2e-35	127.8	0.986	0.39	206	341
SY_Inactive_Co92_000000000322	SY_Inactive_Co92_000000000322_2	AbiEii	820309	defense-finder-models/DefenseFinder_1/AbiEii/AbiEii	SY_Inactive_Co92_000000000322_AbiEii_110	1	1	1	2	1	AbiEii	mandatory	306	3.5e-30	111.7	0.941	0.843	24	281
SY_Inactive_Co92_000000000322	SY_Inactive_Co92_000000000322_3	AbiEi_3	820310	defense-finder-models/DefenseFinder_1/AbiEii/AbiEii	SY_Inactive_Co92_000000000322_AbiEii_110	1	1	1	2	1	AbiEi_1	mandatory	252	1.5e-47	167.1	0.969	0.587	99	246
SY_S13_2_000000000134	SY_S13_2_000000000134_3	dCTPdeaminase	839322	defense-finder-models/DefenseFinder_1/dCTPdeaminase/dCTPdeaminase	SY_S13_2_000000000134_dCTPdeaminase_242	1	1	1	1	1	dCTPdeaminase	mandatory	334	4.4e-29	107.5	0.532	0.713	2	239
SY_S13_4_000000000683	SY_S13_4_000000000683_1	AbiEii	844163	defense-finder-models/DefenseFinder_1/AbiEii/AbiEii	SY_S13_4_000000000683_AbiEii_190	1	1	1	2	1	AbiEii	mandatory	304	2.9e-36	131.6	0.962	0.75	35	262
SY_S13_4_000000000683	SY_S13_4_000000000683_2	AbiEi_4	844164	defense-finder-models/DefenseFinder_1/AbiEii/AbiEii	SY_S13_4_000000000683_AbiEii_190	1	1	1	2	1	AbiEi_1	mandatory	210	2e-07	36.9	0.918	0.214	19	63
SY_S14_3_000000000252	SY_S14_3_000000000252_3	AbiEi_2	865829	defense-finder-models/DefenseFinder_1/AbiEii/AbiEii	SY_S14_3_000000000252_AbiEii_88	1	1	1	2	1	AbiEi_1	mandatory	357	1.9e-31	115.1	0.993	0.42	200	349
SY_S14_3_000000000252	SY_S14_3_000000000252_4	AbiEii	865830	defense-finder-models/DefenseFinder_1/AbiEii/AbiEii	SY_S14_3_000000000252_AbiEii_88	1	1	1	2	1	AbiEii	mandatory	282	1.2e-12	54.2	0.732	0.613	27	199
SY_S15_23_000000000250	SY_S15_23_000000000250_3	AbiEi_4	876806	defense-finder-models/DefenseFinder_1/AbiEii/AbiEii	SY_S15_23_000000000250_AbiEii_191	1	1	1	2	1	AbiEi_1	mandatory	202	1.7e-09	43.5	0.857	0.203	14	54
SY_S15_23_000000000250	SY_S15_23_000000000250_4	AbiEii	876807	defense-finder-models/DefenseFinder_1/AbiEii/AbiEii	SY_S15_23_000000000250_AbiEii_191	1	1	1	2	1	AbiEii	mandatory	306	3.5e-39	141.1	0.941	0.732	39	262
SY_S15_32_000000000441	SY_S15_32_000000000441_2	AbiEi_4	884850	defense-finder-models/DefenseFinder_1/AbiEii/AbiEii	SY_S15_32_000000000441_AbiEii_192	1	1	1	2	1	AbiEi_1	mandatory	218	8.3e-05	28.4	0.857	0.206	9	53
SY_S15_32_000000000441	SY_S15_32_000000000441_3	AbiEii	884851	defense-finder-models/DefenseFinder_1/AbiEii/AbiEii	SY_S15_32_000000000441_AbiEii_192	1	1	1	2	1	AbiEii	mandatory	254	2.7e-27	102.2	0.929	0.78	37	234
SY_S15_6_000000000517	SY_S15_6_000000000517_1	AbiEi_4	893230	defense-finder-models/DefenseFinder_1/AbiEii/AbiEii	SY_S15_6_000000000517_AbiEii_193	1	1	1	2	1	AbiEi_1	mandatory	275	0.00023	27	0.755	0.149	29	69
SY_S15_6_000000000517	SY_S15_6_000000000517_2	AbiEii	893231	defense-finder-models/DefenseFinder_1/AbiEii/AbiEii	SY_S15_6_000000000517_AbiEii_193	1	1	1	2	1	AbiEii	mandatory	295	1.5e-23	90	0.941	0.8	38	273
SY_S16_14_000000000011	SY_S16_14_000000000011_4	GajA	898747	defense-finder-models/DefenseFinder_1/Gabija/Gabija	SY_S16_14_000000000011_Gabija_266	1	1	1	2	1	GajA	mandatory	615	7.1e-63	219.3	0.989	0.971	11	607
SY_S16_14_000000000011	SY_S16_14_000000000011_5	GajB_2	898748	defense-finder-models/DefenseFinder_1/Gabija/Gabija	SY_S16_14_000000000011_Gabija_266	1	1	1	2	1	GajB_1	mandatory	624	1.6e-98	336.7	0.751	0.965	1	602
SY_S16_17_000000000004	SY_S16_17_000000000004_4	AbiEii	900506	defense-finder-models/DefenseFinder_1/AbiEii/AbiEii	SY_S16_17_000000000004_AbiEii_194	1	1	1	2	1	AbiEii	mandatory	325	3.6e-31	114.9	0.82	0.585	34	223
SY_S16_17_000000000004	SY_S16_17_000000000004_5	AbiEi_4	900507	defense-finder-models/DefenseFinder_1/AbiEii/AbiEii	SY_S16_17_000000000004_AbiEii_194	1	1	1	2	1	AbiEi_1	mandatory	293	2.1e-07	36.8	0.98	0.191	26	81
SY_S17_19_000000000127	SY_S17_19_000000000127_2	AbiEii	920543	defense-finder-models/DefenseFinder_1/AbiEii/AbiEii	SY_S17_19_000000000127_AbiEii_195	1	1	1	2	1	AbiEii	mandatory	325	2.1e-23	89.5	0.766	0.535	35	208
SY_S17_19_000000000127	SY_S17_19_000000000127_3	AbiEi_4	920544	defense-finder-models/DefenseFinder_1/AbiEii/AbiEii	SY_S17_19_000000000127_AbiEii_195	1	1	1	2	1	AbiEi_1	mandatory	264	0.00025	26.9	0.878	0.186	3	51
SY_S17_30_000000000432	SY_S17_30_000000000432_1	AbiEi_4	928653	defense-finder-models/DefenseFinder_1/AbiEii/AbiEii	SY_S17_30_000000000432_AbiEii_196	1	1	1	2	1	AbiEi_1	mandatory	277	1.9e-07	36.9	0.98	0.202	10	65
SY_S17_30_000000000432	SY_S17_30_000000000432_2	AbiEii	928654	defense-finder-models/DefenseFinder_1/AbiEii/AbiEii	SY_S17_30_000000000432_AbiEii_196	1	1	1	2	1	AbiEii	mandatory	244	1.5e-31	116.1	0.791	0.791	34	226
SY_S18_15_000000000249	SY_S18_15_000000000249_3	AbiEii	937083	defense-finder-models/DefenseFinder_1/AbiEii/AbiEii	SY_S18_15_000000000249_AbiEii_197	1	1	1	2	1	AbiEii	mandatory	324	1.2e-28	106.6	0.795	0.546	34	210
SY_S18_15_000000000249	SY_S18_15_000000000249_4	AbiEi_4	937084	defense-finder-models/DefenseFinder_1/AbiEii/AbiEii	SY_S18_15_000000000249_AbiEii_197	1	1	1	2	1	AbiEi_1	mandatory	265	0.00072	25.4	0.735	0.158	11	52
SY_S18_9_000000000123	SY_S18_9_000000000123_1	HheA	946791	defense-finder-models/DefenseFinder_1/Gao_Hhe/Gao_Hhe	SY_S18_9_000000000123_Gao_Hhe_274	1	1	1	1	1	HheA	mandatory	1683	0	1390.9	0.883	0.995	5	1679
SY_S19_16_000000000050	SY_S19_16_000000000050_1	AbiEii	950994	defense-finder-models/DefenseFinder_1/AbiEii/AbiEii	SY_S19_16_000000000050_AbiEii_55	1	1	1	2	1	AbiEii	mandatory	103	2.4e-09	43.4	0.234	0.505	41	92
SY_S19_16_000000000050	SY_S19_16_000000000050_2	AbiEi_1	950995	defense-finder-models/DefenseFinder_1/AbiEii/AbiEii	SY_S19_16_000000000050_AbiEii_55	1	1	1	2	1	AbiEi_1	mandatory	274	3.3e-05	30	0.887	0.467	91	218
SY_S19_17_000000000685	SY_S19_17_000000000685_1	AbiEi_1	954114	defense-finder-models/DefenseFinder_1/AbiEii/AbiEii	SY_S19_17_000000000685_AbiEii_56	1	1	1	2	1	AbiEi_1	mandatory	265	4e-17	68.6	0.838	0.426	100	212
SY_S19_17_000000000685	SY_S19_17_000000000685_2	AbiEii	954115	defense-finder-models/DefenseFinder_1/AbiEii/AbiEii	SY_S19_17_000000000685_AbiEii_56	1	1	1	2	1	AbiEii	mandatory	296	9.4e-20	77.5	0.912	0.72	38	250
SY_S19_17_000000001123	SY_S19_17_000000001123_1	AbiEi_4	955024	defense-finder-models/DefenseFinder_1/AbiEii/AbiEii	SY_S19_17_000000001123_AbiEii_198	1	1	1	2	1	AbiEi_1	mandatory	203	3.1e-05	29.8	0.98	0.232	9	55
SY_S19_17_000000001123	SY_S19_17_000000001123_2	AbiEii	955025	defense-finder-models/DefenseFinder_1/AbiEii/AbiEii	SY_S19_17_000000001123_AbiEii_198	1	1	1	2	1	AbiEii	mandatory	201	4.2e-25	95.1	0.69	0.816	38	201
SY_S19_20_000000000064	SY_S19_20_000000000064_3	AbiEi_3	958380	defense-finder-models/DefenseFinder_1/AbiEii/AbiEii	SY_S19_20_000000000064_AbiEii_111	1	1	1	2	1	AbiEi_1	mandatory	254	6.4e-48	168.3	1	0.594	99	249
SY_S19_20_000000000064	SY_S19_20_000000000064_4	AbiEii	958381	defense-finder-models/DefenseFinder_1/AbiEii/AbiEii	SY_S19_20_000000000064_AbiEii_111	1	1	1	2	1	AbiEii	mandatory	303	4.4e-28	104.8	0.787	0.597	12	192
SY_S19_20_000000000439	SY_S19_20_000000000439_3	AbiEii	959980	defense-finder-models/DefenseFinder_1/AbiEii/AbiEii	SY_S19_20_000000000439_AbiEii_57	1	1	1	2	1	AbiEii	mandatory	264	1.6e-27	103	0.908	0.784	30	236
SY_S19_20_000000000439	SY_S19_20_000000000439_4	AbiEi_1	959981	defense-finder-models/DefenseFinder_1/AbiEii/AbiEii	SY_S19_20_000000000439_AbiEii_57	1	1	1	2	1	AbiEi_1	mandatory	268	5.6e-22	84.4	0.986	0.534	73	215
SY_S19_20_000000000976	SY_S19_20_000000000976_3	Nhi_2	961605	defense-finder-models/DefenseFinder_1/Nhi/Nhi	SY_S19_20_000000000976_Nhi_250	1	1	1	1	1	Nhi	mandatory	320	2.6e-57	200.7	0.204	0.394	194	319
SY_S19_20_000000001246	SY_S19_20_000000001246_1	AbiEii	962258	defense-finder-models/DefenseFinder_1/AbiEii/AbiEii	SY_S19_20_000000001246_AbiEii_58	1	1	1	2	1	AbiEii	mandatory	75	1.5e-09	44.2	0.172	0.573	30	72
SY_S19_20_000000001246	SY_S19_20_000000001246_2	AbiEi_1	962259	defense-finder-models/DefenseFinder_1/AbiEii/AbiEii	SY_S19_20_000000001246_AbiEii_58	1	1	1	2	1	AbiEi_1	mandatory	264	2.2e-34	124.6	0.993	0.545	68	211
SY_S19_20_000000001530	SY_S19_20_000000001530_1	AbiEi_1	962893	defense-finder-models/DefenseFinder_1/AbiEii/AbiEii	SY_S19_20_000000001530_AbiEii_59	1	1	1	2	1	AbiEi_1	mandatory	367	1.3e-22	86.4	0.993	0.392	171	314
SY_S19_20_000000001530	SY_S19_20_000000001530_2	AbiEii	962894	defense-finder-models/DefenseFinder_1/AbiEii/AbiEii	SY_S19_20_000000001530_AbiEii_59	1	1	1	2	1	AbiEii	mandatory	94	5.5e-07	35.7	0.23	0.617	30	87
SY_S19_29_000000000447	SY_S19_29_000000000447_1	AbiEii	968037	defense-finder-models/DefenseFinder_1/AbiEii/AbiEii	SY_S19_29_000000000447_AbiEii_199	1	1	1	2	1	AbiEii	mandatory	318	3e-37	134.8	0.962	0.717	40	267
SY_S19_29_000000000447	SY_S19_29_000000000447_2	AbiEi_4	968038	defense-finder-models/DefenseFinder_1/AbiEii/AbiEii	SY_S19_29_000000000447_AbiEii_199	1	1	1	2	1	AbiEi_1	mandatory	202	1.5e-10	46.9	0.776	0.193	16	54
SY_S19_31_000000000127	SY_S19_31_000000000127_1	AbiEi_1	970171	defense-finder-models/DefenseFinder_1/AbiEii/AbiEii	SY_S19_31_000000000127_AbiEii_60	1	1	1	2	1	AbiEi_1	mandatory	300	4.4e-23	87.9	0.845	0.447	112	245
SY_S19_31_000000000127	SY_S19_31_000000000127_2	AbiEii	970172	defense-finder-models/DefenseFinder_1/AbiEii/AbiEii	SY_S19_31_000000000127_AbiEii_60	1	1	1	2	1	AbiEii	mandatory	298	9.8e-16	64.4	0.736	0.554	45	209
SY_S19_31_000000000195	SY_S19_31_000000000195_2	AbiEi_4	970550	defense-finder-models/DefenseFinder_1/AbiEii/AbiEii	SY_S19_31_000000000195_AbiEii_200	1	1	1	2	1	AbiEi_1	mandatory	200	4.3e-06	32.6	0.98	0.24	11	58
SY_S19_31_000000000195	SY_S19_31_000000000195_3	AbiEii	970551	defense-finder-models/DefenseFinder_1/AbiEii/AbiEii	SY_S19_31_000000000195_AbiEii_200	1	1	1	2	1	AbiEii	mandatory	286	6.2e-28	104.3	0.95	0.783	39	262
SY_S19_32_000000000225	SY_S19_32_000000000225_2	AbiEi_3	972480	defense-finder-models/DefenseFinder_1/AbiEii/AbiEii	SY_S19_32_000000000225_AbiEii_112	1	1	1	2	1	AbiEi_1	mandatory	254	1e-45	161.2	0.994	0.591	100	249
SY_S19_32_000000000225	SY_S19_32_000000000225_3	AbiEii	972481	defense-finder-models/DefenseFinder_1/AbiEii/AbiEii	SY_S19_32_000000000225_AbiEii_112	1	1	1	2	1	AbiEii	mandatory	303	7.8e-28	104	0.941	0.809	12	256
SY_S19_39_000000000015	SY_S19_39_000000000015_3	AbiEii	980599	defense-finder-models/DefenseFinder_1/AbiEii/AbiEii	SY_S19_39_000000000015_AbiEii_201	1	1	1	2	1	AbiEii	mandatory	312	4.6e-33	121.1	0.967	0.747	36	268
SY_S19_39_000000000015	SY_S19_39_000000000015_4	AbiEi_4	980600	defense-finder-models/DefenseFinder_1/AbiEii/AbiEii	SY_S19_39_000000000015_AbiEii_201	1	1	1	2	1	AbiEi_1	mandatory	200	1.9e-07	36.9	0.816	0.2	13	52
SY_S19_46_000000000488	SY_S19_46_000000000488_1	AbiEi_3	986204	defense-finder-models/DefenseFinder_1/AbiEii/AbiEii	SY_S19_46_000000000488_AbiEii_113	1	1	1	2	1	AbiEi_1	mandatory	248	7.3e-48	168.1	0.981	0.605	93	242
SY_S19_46_000000000488	SY_S19_46_000000000488_2	AbiEii	986205	defense-finder-models/DefenseFinder_1/AbiEii/AbiEii	SY_S19_46_000000000488_AbiEii_113	1	1	1	2	1	AbiEii	mandatory	310	9.7e-35	126.6	0.979	0.865	14	281
SY_S20_18_000000000146	SY_S20_18_000000000146_1	HheA	994386	defense-finder-models/DefenseFinder_1/Gao_Hhe/Gao_Hhe	SY_S20_18_000000000146_Gao_Hhe_275	1	1	1	1	1	HheA	mandatory	1355	1.3e-297	996.6	0.499	0.706	396	1351
SY_S20_18_000000000320	SY_S20_18_000000000320_3	GajB_1	995076	defense-finder-models/DefenseFinder_1/Gabija/Gabija	SY_S20_18_000000000320_Gabija_267	1	1	1	2	1	GajB_1	mandatory	613	2e-118	402.2	0.979	0.985	6	609
SY_S20_18_000000000320	SY_S20_18_000000000320_4	GajA	995077	defense-finder-models/DefenseFinder_1/Gabija/Gabija	SY_S20_18_000000000320_Gabija_267	1	1	1	2	1	GajA	mandatory	220	3.1e-22	85.1	0.332	0.95	1	209
SY_S20_24_000000000031	SY_S20_24_000000000031_7	AbiEi_4	1000765	defense-finder-models/DefenseFinder_1/AbiEii/AbiEii	SY_S20_24_000000000031_AbiEii_202	1	1	1	2	1	AbiEi_1	mandatory	204	3.8e-09	42.3	1	0.235	9	56
SY_S20_24_000000000031	SY_S20_24_000000000031_8	AbiEii	1000766	defense-finder-models/DefenseFinder_1/AbiEii/AbiEii	SY_S20_24_000000000031_AbiEii_202	1	1	1	2	1	AbiEii	mandatory	310	2.8e-35	128.4	0.975	0.748	39	270
SY_S20_40_000000000550	SY_S20_40_000000000550_1	AbiEi_3	1022673	defense-finder-models/DefenseFinder_1/AbiEii/AbiEii	SY_S20_40_000000000550_AbiEii_114	1	1	1	2	1	AbiEi_1	mandatory	263	2.3e-48	169.7	0.994	0.578	102	253
SY_S20_40_000000000550	SY_S20_40_000000000550_2	AbiEii	1022674	defense-finder-models/DefenseFinder_1/AbiEii/AbiEii	SY_S20_40_000000000550_AbiEii_114	1	1	1	2	1	AbiEii	mandatory	306	7.2e-32	117.2	0.954	0.712	12	229
SY_S20_44_000000000436	SY_S20_44_000000000436_1	AbiEi_4	1026659	defense-finder-models/DefenseFinder_1/AbiEii/AbiEii	SY_S20_44_000000000436_AbiEii_203	1	1	1	2	1	AbiEi_1	mandatory	281	5.2e-05	29.1	0.939	0.192	17	70
SY_S20_44_000000000436	SY_S20_44_000000000436_2	AbiEii	1026660	defense-finder-models/DefenseFinder_1/AbiEii/AbiEii	SY_S20_44_000000000436_AbiEii_203	1	1	1	2	1	AbiEii	mandatory	97	2.2e-11	50.1	0.247	0.598	31	88
SY_S21_8_000000000016	SY_S21_8_000000000016_19	AbiEi_1	1034743	defense-finder-models/DefenseFinder_1/AbiEii/AbiEii	SY_S21_8_000000000016_AbiEii_61	1	1	1	2	1	AbiEi_1	mandatory	264	8e-35	126	0.993	0.545	68	211
SY_S21_8_000000000016	SY_S21_8_000000000016_20	AbiEii	1034744	defense-finder-models/DefenseFinder_1/AbiEii/AbiEii	SY_S21_8_000000000016_AbiEii_61	1	1	1	2	1	AbiEii	mandatory	227	2.4e-30	112.2	0.77	0.758	36	207
SY_S22_16_000000000043	SY_S22_16_000000000043_4	SduA	1040799	defense-finder-models/DefenseFinder_1/Shedu/Shedu	SY_S22_16_000000000043_Shedu_234	1	1	1	1	1	SduA	mandatory	410	1.7e-33	122.7	0.68	0.727	92	389
SY_S22_21_000000000055	SY_S22_21_000000000055_19	AbiEi_4	1044970	defense-finder-models/DefenseFinder_1/AbiEii/AbiEii	SY_S22_21_000000000055_AbiEii_204	1	1	1	2	1	AbiEi_1	mandatory	203	1.6e-07	37.1	0.918	0.222	12	56
SY_S22_21_000000000055	SY_S22_21_000000000055_20	AbiEii	1044971	defense-finder-models/DefenseFinder_1/AbiEii/AbiEii	SY_S22_21_000000000055_AbiEii_204	1	1	1	2	1	AbiEii	mandatory	301	3.6e-34	124.7	0.958	0.748	37	261
SY_S22_21_000000000146	SY_S22_21_000000000146_1	AbiEii	1045627	defense-finder-models/DefenseFinder_1/AbiEii/AbiEii	SY_S22_21_000000000146_AbiEii_115	1	1	1	2	1	AbiEii	mandatory	286	6.8e-24	91.1	0.946	0.811	35	266
SY_S22_21_000000000146	SY_S22_21_000000000146_3	AbiEi_3	1045629	defense-finder-models/DefenseFinder_1/AbiEii/AbiEii	SY_S22_21_000000000146_AbiEii_115	1	1	1	2	1	AbiEi_1	mandatory	261	1.1e-42	151.3	0.994	0.582	101	252
SY_S22_21_000000000180	SY_S22_21_000000000180_4	AbiEi_4	1045711	defense-finder-models/DefenseFinder_1/AbiEii/AbiEii	SY_S22_21_000000000180_AbiEii_205	1	1	1	2	1	AbiEi_1	mandatory	199	3.4e-13	55.3	1	0.241	5	52
SY_S22_21_000000000180	SY_S22_21_000000000180_5	AbiEii	1045712	defense-finder-models/DefenseFinder_1/AbiEii/AbiEii	SY_S22_21_000000000180_AbiEii_205	1	1	1	2	1	AbiEii	mandatory	94	4.9e-06	32.6	0.192	0.457	39	81
SY_S22_26_000000000704	SY_S22_26_000000000704_1	PplA	1047050	defense-finder-models/DefenseFinder_1/Gao_Ppl/Gao_Ppl	SY_S22_26_000000000704_Gao_Ppl_254	1	1	1	1	1	PplA	mandatory	421	4.1e-29	107	0.405	0.9	1	379
SY_S23_21_000000000091	SY_S23_21_000000000091_5	AbiEii	1065241	defense-finder-models/DefenseFinder_1/AbiEii/AbiEii	SY_S23_21_000000000091_AbiEii_206	1	1	1	2	1	AbiEii	mandatory	254	3.3e-18	72.5	0.874	0.839	30	242
SY_S23_21_000000000091	SY_S23_21_000000000091_6	AbiEi_4	1065242	defense-finder-models/DefenseFinder_1/AbiEii/AbiEii	SY_S23_21_000000000091_AbiEii_206	1	1	1	2	1	AbiEi_1	mandatory	219	8.6e-05	28.4	0.673	0.174	19	56
SY_S23_23_000000000065	SY_S23_23_000000000065_8	AbiEi_3	1069448	defense-finder-models/DefenseFinder_1/AbiEii/AbiEii	SY_S23_23_000000000065_AbiEii_116	1	1	1	2	1	AbiEi_1	mandatory	261	4.4e-42	149.3	0.994	0.582	101	252
SY_S23_23_000000000065	SY_S23_23_000000000065_9	AbiEii	1069449	defense-finder-models/DefenseFinder_1/AbiEii/AbiEii	SY_S23_23_000000000065_AbiEii_116	1	1	1	2	1	AbiEii	mandatory	204	1.1e-33	123.2	0.795	0.892	13	194
SY_S23_6_000000000294	SY_S23_6_000000000294_3	AbiEii	1081974	defense-finder-models/DefenseFinder_1/AbiEii/AbiEii	SY_S23_6_000000000294_AbiEii_62	1	1	1	2	1	AbiEii	mandatory	298	1.1e-15	64.2	0.736	0.56	45	211
SY_S23_6_000000000294	SY_S23_6_000000000294_4	AbiEi_1	1081975	defense-finder-models/DefenseFinder_1/AbiEii/AbiEii	SY_S23_6_000000000294_AbiEii_62	1	1	1	2	1	AbiEi_1	mandatory	300	4.4e-23	87.9	0.845	0.447	112	245
SY_S24_17_000000000529	SY_S24_17_000000000529_1	Nhi_2	1088946	defense-finder-models/DefenseFinder_1/Nhi/Nhi	SY_S24_17_000000000529_Nhi_251	1	1	1	1	1	Nhi	mandatory	387	1.3e-143	485.7	0.578	1	1	387
SY_S24_17_000000000598	SY_S24_17_000000000598_1	Nhi_2	1089100	defense-finder-models/DefenseFinder_1/Nhi/Nhi	SY_S24_17_000000000598_Nhi_252	1	1	1	1	1	Nhi	mandatory	321	4.3e-112	381.7	0.482	1	1	321
SY_S24_3_000000000038	SY_S24_3_000000000038_1	AbiEii	1092229	defense-finder-models/DefenseFinder_1/AbiEii/AbiEii	SY_S24_3_000000000038_AbiEii_207	1	1	1	2	1	AbiEii	mandatory	166	7.2e-16	64.8	0.519	0.807	30	163
SY_S24_3_000000000038	SY_S24_3_000000000038_2	AbiEi_4	1092230	defense-finder-models/DefenseFinder_1/AbiEii/AbiEii	SY_S24_3_000000000038_AbiEii_207	1	1	1	2	1	AbiEi_1	mandatory	259	0.00034	26.5	0.816	0.174	6	50
SY_S25_1_000000000639	SY_S25_1_000000000639_1	AbiEi_1	1103926	defense-finder-models/DefenseFinder_1/AbiEii/AbiEii	SY_S25_1_000000000639_AbiEii_63	1	1	1	2	1	AbiEi_1	mandatory	137	3.3e-13	55.9	0.549	0.577	6	84
SY_S25_1_000000000639	SY_S25_1_000000000639_2	AbiEii	1103927	defense-finder-models/DefenseFinder_1/AbiEii/AbiEii	SY_S25_1_000000000639_AbiEii_63	1	1	1	2	1	AbiEii	mandatory	291	4.1e-29	108.2	0.912	0.694	37	238
SY_S25_24_000000000057	SY_S25_24_000000000057_13	Abi_2	1107380	defense-finder-models/DefenseFinder_1/Abi2/Abi2	SY_S25_24_000000000057_Abi2_126	1	1	1	1	1	Abi_2	mandatory	120	7.4e-21	81.1	0.43	0.675	38	118
SY_S25_24_000000000418	SY_S25_24_000000000418_1	AbiEii	1109284	defense-finder-models/DefenseFinder_1/AbiEii/AbiEii	SY_S25_24_000000000418_AbiEii_117	1	1	1	2	1	AbiEii	mandatory	306	7.2e-32	117.2	0.954	0.712	12	229
SY_S25_24_000000000418	SY_S25_24_000000000418_2	AbiEi_3	1109285	defense-finder-models/DefenseFinder_1/AbiEii/AbiEii	SY_S25_24_000000000418_AbiEii_117	1	1	1	2	1	AbiEi_1	mandatory	263	2.3e-48	169.7	0.994	0.578	102	253
SY_S25_8_000000000043	SY_S25_8_000000000043_9	AbiEii	1113637	defense-finder-models/DefenseFinder_1/AbiEii/AbiEii	SY_S25_8_000000000043_AbiEii_208	1	1	1	2	1	AbiEii	mandatory	306	3e-13	56.2	0.921	0.703	49	263
SY_S25_8_000000000043	SY_S25_8_000000000043_10	AbiEi_4	1113638	defense-finder-models/DefenseFinder_1/AbiEii/AbiEii	SY_S25_8_000000000043_AbiEii_208	1	1	1	2	1	AbiEi_1	mandatory	190	0.00018	27.4	0.939	0.242	10	55
SY_S25_8_000000000074	SY_S25_8_000000000074_10	AbiEi_1	1114203	defense-finder-models/DefenseFinder_1/AbiEii/AbiEii	SY_S25_8_000000000074_AbiEii_64	1	1	1	2	1	AbiEi_1	mandatory	261	1.4e-40	144.7	1	0.548	67	209
SY_S25_8_000000000074	SY_S25_8_000000000074_11	AbiEii	1114204	defense-finder-models/DefenseFinder_1/AbiEii/AbiEii	SY_S25_8_000000000074_AbiEii_64	1	1	1	2	1	AbiEii	mandatory	273	2.4e-33	122	0.979	0.802	34	252
SY_S25_8_000000000246	SY_S25_8_000000000246_2	AbiEi_4	1115925	defense-finder-models/DefenseFinder_1/AbiEii/AbiEii	SY_S25_8_000000000246_AbiEii_209	1	1	1	2	2	AbiEi_1	mandatory	201	5.9e-08	38.5	0.878	0.214	11	53
SY_S25_8_000000000246	SY_S25_8_000000000246_3	AbiEii	1115926	defense-finder-models/DefenseFinder_1/AbiEii/AbiEii	SY_S25_8_000000000246_AbiEii_209	1	1	1	2	2	AbiEii	mandatory	198	3.6e-15	62.5	0.531	0.652	38	166
SY_S25_8_000000000246	SY_S25_8_000000000246_5	AbiEi_4	1115928	defense-finder-models/DefenseFinder_1/AbiEii/AbiEii	SY_S25_8_000000000246_AbiEii_209	1	1	1	2	2	AbiEi_1	mandatory	227	2.8e-07	36.3	0.878	0.189	37	79
SY_S25_9_000000000035	SY_S25_9_000000000035_4	Abi_2	1116998	defense-finder-models/DefenseFinder_1/Abi2/Abi2	SY_S25_9_000000000035_Abi2_127	1	1	1	1	1	Abi_2	mandatory	299	6.2e-53	185.6	1	0.612	32	214
SY_S25_9_000000000060	SY_S25_9_000000000060_9	AbiEi_1	1117237	defense-finder-models/DefenseFinder_1/AbiEii/AbiEii	SY_S25_9_000000000060_AbiEii_65	1	1	1	2	1	AbiEi_1	mandatory	261	1.9e-45	160.4	1	0.548	67	209
SY_S25_9_000000000060	SY_S25_9_000000000060_10	AbiEii	1117238	defense-finder-models/DefenseFinder_1/AbiEii/AbiEii	SY_S25_9_000000000060_AbiEii_65	1	1	1	2	1	AbiEii	mandatory	276	2.9e-35	128.3	0.996	0.804	30	251
SY_S26_24_000000000348	SY_S26_24_000000000348_3	AbiEii	1123770	defense-finder-models/DefenseFinder_1/AbiEii/AbiEii	SY_S26_24_000000000348_AbiEii_210	1	1	1	2	1	AbiEii	mandatory	306	2.5e-31	115.4	0.962	0.748	37	265
SY_S26_24_000000000348	SY_S26_24_000000000348_4	AbiEi_4	1123771	defense-finder-models/DefenseFinder_1/AbiEii/AbiEii	SY_S26_24_000000000348_AbiEii_210	1	1	1	2	1	AbiEi_1	mandatory	205	5.8e-10	45	1	0.234	8	55
SY_S26_24_000000000478	SY_S26_24_000000000478_1	LmuA_effector_Mrr	1124086	defense-finder-models/DefenseFinder_1/Lamassu-Fam/Lamassu-Fam	SY_S26_24_000000000478_Lamassu-Fam_120	1	1	1	2.5	1	LmuA_effector_Cap4_nuclease_II	mandatory	268	5.2e-74	256	0.753	0.985	2	265
SY_S26_24_000000000478	SY_S26_24_000000000478_2	LmuC_acc_Mrr	1124087	defense-finder-models/DefenseFinder_1/Lamassu-Fam/Lamassu-Fam	SY_S26_24_000000000478_Lamassu-Fam_120	1	1	1	2.5	1	LmuC_acc_Lipase	accessory	170	3.4e-49	172.5	0.949	0.871	11	158
SY_S26_24_000000000478	SY_S26_24_000000000478_3	LmuB_SMC_Mrr	1124088	defense-finder-models/DefenseFinder_1/Lamassu-Fam/Lamassu-Fam	SY_S26_24_000000000478_Lamassu-Fam_120	1	1	1	2.5	1	LmuB_SMC_Cap4_nuclease_II	mandatory	76	1e-21	83.1	0.116	0.934	4	74
SY_S26_27_000000000011	SY_S26_27_000000000011_21	AbiEii	1124411	defense-finder-models/DefenseFinder_1/AbiEii/AbiEii	SY_S26_27_000000000011_AbiEii_66	1	1	1	2	1	AbiEii	mandatory	288	6.8e-36	130.4	0.992	0.806	35	266
SY_S26_27_000000000011	SY_S26_27_000000000011_22	AbiEi_1	1124412	defense-finder-models/DefenseFinder_1/AbiEii/AbiEii	SY_S26_27_000000000011_AbiEii_66	1	1	1	2	1	AbiEi_1	mandatory	278	0.00024	27.2	0.901	0.468	93	222
SY_S26_27_000000000099	SY_S26_27_000000000099_1	Abi_2	1125461	defense-finder-models/DefenseFinder_1/Abi2/Abi2	SY_S26_27_000000000099_Abi2_128	1	1	1	1	1	Abi_2	mandatory	308	1.3e-50	178.1	0.989	0.627	33	225
SY_S26_27_000000000163	SY_S26_27_000000000163_3	AbiEi_1	1125840	defense-finder-models/DefenseFinder_1/AbiEii/AbiEii	SY_S26_27_000000000163_AbiEii_67	1	1	1	2	1	AbiEi_1	mandatory	274	2.3e-29	108.3	0.986	0.522	81	223
SY_S26_27_000000000163	SY_S26_27_000000000163_4	AbiEii	1125841	defense-finder-models/DefenseFinder_1/AbiEii/AbiEii	SY_S26_27_000000000163_AbiEii_67	1	1	1	2	1	AbiEii	mandatory	263	7.5e-31	113.9	0.941	0.798	31	240
SY_S26_36_000000000279	SY_S26_36_000000000279_1	AbiEii	1129999	defense-finder-models/DefenseFinder_1/AbiEii/AbiEii	SY_S26_36_000000000279_AbiEii_211	1	1	1	2	1	AbiEii	mandatory	312	2.7e-31	115.3	0.983	0.753	39	273
SY_S26_36_000000000279	SY_S26_36_000000000279_2	AbiEi_4	1130000	defense-finder-models/DefenseFinder_1/AbiEii/AbiEii	SY_S26_36_000000000279_AbiEii_211	1	1	1	2	1	AbiEi_1	mandatory	199	3.3e-13	55.3	1	0.241	5	52
SY_S27_16_000000000001	SY_S27_16_000000000001_8	AbiEi_4	1135672	defense-finder-models/DefenseFinder_1/AbiEii/AbiEii	SY_S27_16_000000000001_AbiEii_212	1	1	1	2	2	AbiEi_1	mandatory	201	2.1e-05	30.3	0.939	0.229	6	51
SY_S27_16_000000000001	SY_S27_16_000000000001_9	AbiEii	1135673	defense-finder-models/DefenseFinder_1/AbiEii/AbiEii	SY_S27_16_000000000001_AbiEii_212	1	1	1	2	2	AbiEii	mandatory	121	3e-07	36.6	0.331	0.628	38	113
SY_S27_16_000000000001	SY_S27_16_000000000001_10	AbiEii	1135674	defense-finder-models/DefenseFinder_1/AbiEii/AbiEii	SY_S27_16_000000000001_AbiEii_212	1	1	1	2	2	AbiEii	mandatory	179	2.4e-15	63.1	0.536	0.704	8	133
SY_S27_16_000000000029	SY_S27_16_000000000029_22	AbiEii	1136395	defense-finder-models/DefenseFinder_1/AbiEii/AbiEii	SY_S27_16_000000000029_AbiEii_68	1	1	1	2	1	AbiEii	mandatory	283	4.9e-26	98.1	0.774	0.686	36	229
SY_S27_16_000000000029	SY_S27_16_000000000029_23	AbiEi_1	1136396	defense-finder-models/DefenseFinder_1/AbiEii/AbiEii	SY_S27_16_000000000029_AbiEii_68	1	1	1	2	1	AbiEi_1	mandatory	259	4.1e-08	39.4	0.958	0.525	78	213
SY_S27_16_000000000081	SY_S27_16_000000000081_2	AbiEi_3	1137040	defense-finder-models/DefenseFinder_1/AbiEii/AbiEii	SY_S27_16_000000000081_AbiEii_118	1	1	1	2	1	AbiEi_1	mandatory	268	3.6e-25	94.4	0.962	0.56	113	262
SY_S27_16_000000000081	SY_S27_16_000000000081_3	AbiEii	1137041	defense-finder-models/DefenseFinder_1/AbiEii/AbiEii	SY_S27_16_000000000081_AbiEii_118	1	1	1	2	1	AbiEii	mandatory	307	4.1e-26	98.3	0.762	0.59	23	203
SY_S27_16_000000000130	SY_S27_16_000000000130_5	AbiEii	1137353	defense-finder-models/DefenseFinder_1/AbiEii/AbiEii	SY_S27_16_000000000130_AbiEii_213	1	1	1	2	1	AbiEii	mandatory	268	2.1e-27	102.6	0.937	0.78	38	246
SY_S27_16_000000000130	SY_S27_16_000000000130_6	AbiEi_4	1137354	defense-finder-models/DefenseFinder_1/AbiEii/AbiEii	SY_S27_16_000000000130_AbiEii_213	1	1	1	2	1	AbiEi_1	mandatory	254	0.0001	28.1	0.918	0.193	9	57
SY_S27_18_000000000102	SY_S27_18_000000000102_3	AbiEi_1	1138348	defense-finder-models/DefenseFinder_1/AbiEii/AbiEii	SY_S27_18_000000000102_AbiEii_69	1	1	1	2	1	AbiEi_1	mandatory	250	3.4e-06	33.2	0.852	0.48	85	204
SY_S27_18_000000000102	SY_S27_18_000000000102_4	AbiEii	1138349	defense-finder-models/DefenseFinder_1/AbiEii/AbiEii	SY_S27_18_000000000102_AbiEii_69	1	1	1	2	1	AbiEii	mandatory	184	1.9e-09	43.8	0.28	0.359	32	97
SY_S27_18_000000000411	SY_S27_18_000000000411_1	AbiEii	1139451	defense-finder-models/DefenseFinder_1/AbiEii/AbiEii	SY_S27_18_000000000411_AbiEii_70	1	1	1	2	1	AbiEii	mandatory	134	7.8e-08	38.5	0.448	0.776	28	131
SY_S27_18_000000000411	SY_S27_18_000000000411_2	AbiEi_1	1139452	defense-finder-models/DefenseFinder_1/AbiEii/AbiEii	SY_S27_18_000000000411_AbiEii_70	1	1	1	2	1	AbiEi_1	mandatory	271	2.8e-06	33.4	0.845	0.439	78	196
SY_S27_22_000000000086	SY_S27_22_000000000086_4	AbiEi_4	1140434	defense-finder-models/DefenseFinder_1/AbiEii/AbiEii	SY_S27_22_000000000086_AbiEii_214	1	1	1	2	1	AbiEi_1	mandatory	270	6e-05	28.9	0.918	0.185	19	68
SY_S27_22_000000000086	SY_S27_22_000000000086_5	AbiEii	1140435	defense-finder-models/DefenseFinder_1/AbiEii/AbiEii	SY_S27_22_000000000086_AbiEii_214	1	1	1	2	1	AbiEii	mandatory	342	1.6e-36	132.4	0.971	0.67	35	263
SY_S27_23_000000000737	SY_S27_23_000000000737_3	AbiEi_1	1144021	defense-finder-models/DefenseFinder_1/AbiEii/AbiEii	SY_S27_23_000000000737_AbiEii_71	1	1	1	2	1	AbiEi_1	mandatory	277	7.1e-13	54.9	0.901	0.458	97	223
SY_S27_23_000000000737	SY_S27_23_000000000737_4	AbiEii	1144022	defense-finder-models/DefenseFinder_1/AbiEii/AbiEii	SY_S27_23_000000000737_AbiEii_71	1	1	1	2	1	AbiEii	mandatory	82	0.0001	28.3	0.151	0.463	32	69
SY_S27_4_000000000025	SY_S27_4_000000000025_3	SduA	1144884	defense-finder-models/DefenseFinder_1/Shedu/Shedu	SY_S27_4_000000000025_Shedu_235	1	1	1	1	1	SduA	mandatory	397	1e-36	133.2	0.796	0.738	100	392
SY_S28_23_000000000178	SY_S28_23_000000000178_1	AbiEi_1	1153791	defense-finder-models/DefenseFinder_1/AbiEii/AbiEii	SY_S28_23_000000000178_AbiEii_72	1	1	1	2	1	AbiEi_1	mandatory	270	5.6e-32	116.8	0.993	0.533	73	216
SY_S28_23_000000000178	SY_S28_23_000000000178_2	AbiEii	1153792	defense-finder-models/DefenseFinder_1/AbiEii/AbiEii	SY_S28_23_000000000178_AbiEii_72	1	1	1	2	1	AbiEii	mandatory	249	1.4e-29	109.7	0.954	0.863	17	231
SY_S28_23_000000000221	SY_S28_23_000000000221_2	AbiEii	1153931	defense-finder-models/DefenseFinder_1/AbiEii/AbiEii	SY_S28_23_000000000221_AbiEii_215	1	1	1	2	1	AbiEii	mandatory	301	3.9e-33	121.3	0.987	0.771	39	270
SY_S28_23_000000000221	SY_S28_23_000000000221_3	AbiEi_4	1153932	defense-finder-models/DefenseFinder_1/AbiEii/AbiEii	SY_S28_23_000000000221_AbiEii_215	1	1	1	2	1	AbiEi_1	mandatory	205	0.00042	26.2	0.959	0.229	6	52
SY_S28_23_000000000316	SY_S28_23_000000000316_1	AbiEii	1154204	defense-finder-models/DefenseFinder_1/AbiEii/AbiEii	SY_S28_23_000000000316_AbiEii_216	1	1	1	2	1	AbiEii	mandatory	308	1e-30	113.4	0.987	0.76	41	274
SY_S28_23_000000000316	SY_S28_23_000000000316_2	AbiEi_4	1154205	defense-finder-models/DefenseFinder_1/AbiEii/AbiEii	SY_S28_23_000000000316_AbiEii_216	1	1	1	2	1	AbiEi_1	mandatory	200	2.3e-06	33.4	0.959	0.235	4	50
SY_S28_24_000000000062	SY_S28_24_000000000062_5	AbiEii	1155372	defense-finder-models/DefenseFinder_1/AbiEii/AbiEii	SY_S28_24_000000000062_AbiEii_217	1	1	1	2	1	AbiEii	mandatory	313	2.9e-31	115.2	0.954	0.722	39	264
SY_S28_24_000000000062	SY_S28_24_000000000062_6	AbiEi_4	1155373	defense-finder-models/DefenseFinder_1/AbiEii/AbiEii	SY_S28_24_000000000062_AbiEii_217	1	1	1	2	1	AbiEi_1	mandatory	204	7e-13	54.3	0.959	0.23	11	57
SY_S28_28_000000000305	SY_S28_28_000000000305_2	AbiEii	1158023	defense-finder-models/DefenseFinder_1/AbiEii/AbiEii	SY_S28_28_000000000305_AbiEii_119	1	1	1	2	1	AbiEii	mandatory	83	4e-12	52.5	0.272	0.807	11	77
SY_S28_28_000000000305	SY_S28_28_000000000305_3	AbiEi_3	1158024	defense-finder-models/DefenseFinder_1/AbiEii/AbiEii	SY_S28_28_000000000305_AbiEii_119	1	1	1	2	1	AbiEi_1	mandatory	252	3.2e-46	162.8	0.994	0.595	98	247
SY_S28_29_000000000086	SY_S28_29_000000000086_5	AbiEi_1	1159857	defense-finder-models/DefenseFinder_1/AbiEii/AbiEii	SY_S28_29_000000000086_AbiEii_73	1	1	1	2	1	AbiEi_1	mandatory	268	0.0001	28.4	0.838	0.496	75	207
SY_S28_29_000000000086	SY_S28_29_000000000086_6	AbiEii	1159858	defense-finder-models/DefenseFinder_1/AbiEii/AbiEii	SY_S28_29_000000000086_AbiEii_73	1	1	1	2	1	AbiEii	mandatory	417	1.1e-26	100.2	0.891	0.535	34	256
SY_S28_29_000000000089	SY_S28_29_000000000089_3	AbiEi_4	1159878	defense-finder-models/DefenseFinder_1/AbiEii/AbiEii	SY_S28_29_000000000089_AbiEii_218	1	1	1	2	1	AbiEi_1	mandatory	286	8.9e-08	38	0.959	0.182	13	64
SY_S28_29_000000000089	SY_S28_29_000000000089_4	AbiEii	1159879	defense-finder-models/DefenseFinder_1/AbiEii/AbiEii	SY_S28_29_000000000089_AbiEii_218	1	1	1	2	1	AbiEii	mandatory	312	2.3e-21	82.8	0.782	0.583	35	216
SY_S28_29_000000000144	SY_S28_29_000000000144_2	AbiEii	1160278	defense-finder-models/DefenseFinder_1/AbiEii/AbiEii	SY_S28_29_000000000144_AbiEii_74	1	1	1	2	1	AbiEii	mandatory	273	1.6e-32	119.4	0.849	0.7	30	220
SY_S28_29_000000000144	SY_S28_29_000000000144_3	AbiEi_1	1160279	defense-finder-models/DefenseFinder_1/AbiEii/AbiEii	SY_S28_29_000000000144_AbiEii_74	1	1	1	2	1	AbiEi_1	mandatory	264	4.8e-32	117	0.979	0.53	73	212
SY_S28_30_000000000962	SY_S28_30_000000000962_1	SduA	1163961	defense-finder-models/DefenseFinder_1/Shedu/Shedu	SY_S28_30_000000000962_Shedu_236	1	1	1	1	2	SduA	mandatory	229	2.8e-20	79.2	0.347	0.55	20	145
SY_S28_30_000000000962	SY_S28_30_000000000962_2	SduA	1163962	defense-finder-models/DefenseFinder_1/Shedu/Shedu	SY_S28_30_000000000962_Shedu_236	1	1	1	1	2	SduA	mandatory	223	1.2e-13	57.3	0.387	0.673	39	188
SY_S28_30_000000001014	SY_S28_30_000000001014_2	SduA	1164064	defense-finder-models/DefenseFinder_1/Shedu/Shedu	SY_S28_30_000000001014_Shedu_237	1	1	1	1	1	SduA	mandatory	340	1.3e-16	67.1	0.516	0.512	155	328
SY_S28_30_000000001528	SY_S28_30_000000001528_1	AbiEi_1	1164937	defense-finder-models/DefenseFinder_1/AbiEii/AbiEii	SY_S28_30_000000001528_AbiEii_75	1	1	1	2	1	AbiEi_1	mandatory	165	7.5e-18	71	0.782	0.679	1	112
SY_S28_30_000000001528	SY_S28_30_000000001528_2	AbiEii	1164938	defense-finder-models/DefenseFinder_1/AbiEii/AbiEii	SY_S28_30_000000001528_AbiEii_75	1	1	1	2	1	AbiEii	mandatory	206	1.2e-29	110	0.762	0.82	36	204
SY_S28_34_000000000010	SY_S28_34_000000000010_5	AbiEii	1165344	defense-finder-models/DefenseFinder_1/AbiEii/AbiEii	SY_S28_34_000000000010_AbiEii_76	1	1	1	2	1	AbiEii	mandatory	315	1.1e-32	119.9	0.958	0.673	32	243
SY_S28_34_000000000010	SY_S28_34_000000000010_6	AbiEi_1	1165345	defense-finder-models/DefenseFinder_1/AbiEii/AbiEii	SY_S28_34_000000000010_AbiEii_76	1	1	1	2	1	AbiEi_1	mandatory	269	9.4e-05	28.5	0.908	0.472	88	214
SY_S28_3_000000000367	SY_S28_3_000000000367_1	LmuA_effector_Cap4_nuclease_II	1168055	defense-finder-models/DefenseFinder_1/Lamassu-Fam/Lamassu-Fam	SY_S28_3_000000000367_Lamassu-Fam_133	1	1	1	2.5	1	LmuA_effector_Cap4_nuclease_II	mandatory	403	2.4e-65	228.1	0.976	0.948	10	391
SY_S28_3_000000000367	SY_S28_3_000000000367_2	LmuC_acc_Cap4_nuclease	1168056	defense-finder-models/DefenseFinder_1/Lamassu-Fam/Lamassu-Fam	SY_S28_3_000000000367_Lamassu-Fam_133	1	1	1	2.5	1	LmuC_acc_Lipase	accessory	166	4e-13	56.1	0.963	0.94	10	165
SY_S28_3_000000000367	SY_S28_3_000000000367_3	LmuB_SMC_Cap4_nuclease_II	1168057	defense-finder-models/DefenseFinder_1/Lamassu-Fam/Lamassu-Fam	SY_S28_3_000000000367_Lamassu-Fam_133	1	1	1	2.5	1	LmuB_SMC_Cap4_nuclease_II	mandatory	234	1.6e-55	195.2	0.35	0.962	1	225
SY_Active_Co110_000000000005	SY_Active_Co110_000000000005_4	PsyrTA_PsyrA	2956	defense-finder-models/DefenseFinder_2/PsyrTA/PsyrTA	SY_Active_Co110_000000000005_PsyrTA_48	1	1	1	2	1	PsyrTA_PsyrA	mandatory	332	1.2e-74	257.7	0.681	0.819	16	287
SY_Active_Co110_000000000005	SY_Active_Co110_000000000005_5	PsyrTA_PsyrT	2957	defense-finder-models/DefenseFinder_2/PsyrTA/PsyrTA	SY_Active_Co110_000000000005_PsyrTA_48	1	1	1	2	1	PsyrTA_PsyrT	mandatory	248	1.7e-66	230.8	0.356	0.976	1	242
SY_Active_Co110_000000000245	SY_Active_Co110_000000000245_2	HNH_TIGR02646	4010	defense-finder-models/DefenseFinder_2/Septu/Septu	SY_Active_Co110_000000000245_Septu_72	1	1	1	2	1	PtuB	mandatory	210	7.3e-46	162.7	0.889	0.986	1	207
SY_Active_Co110_000000000245	SY_Active_Co110_000000000245_3	PtuA	4011	defense-finder-models/DefenseFinder_2/Septu/Septu	SY_Active_Co110_000000000245_Septu_72	1	1	1	2	1	PtuA	mandatory	454	1.2e-122	416.8	0.963	0.985	4	450
SY_Active_Co131_000000000001	SY_Active_Co131_000000000001_9	JetA_I	14911	defense-finder-models/DefenseFinder_2/Wadjet/Wadjet_I	SY_Active_Co131_000000000001_Wadjet_I_20	1	1	1	4	1	JetA_I	mandatory	501	1.4e-152	515.1	0.992	0.988	1	495		SY_Active_Co131_000000000001_Wadjet_19
SY_Active_Co131_000000000001	SY_Active_Co131_000000000001_10	JetB_I	14912	defense-finder-models/DefenseFinder_2/Wadjet/Wadjet_I	SY_Active_Co131_000000000001_Wadjet_I_20	1	1	1	4	1	JetB_I	mandatory	200	6.7e-59	205	0.764	0.98	2	197		SY_Active_Co131_000000000001_Wadjet_19
SY_Active_Co131_000000000001	SY_Active_Co131_000000000001_11	JetC_I	14913	defense-finder-models/DefenseFinder_2/Wadjet/Wadjet_I	SY_Active_Co131_000000000001_Wadjet_I_20	1	1	1	4	1	JetC_I	mandatory	1133	0	1252.1	0.992	0.977	16	1122		SY_Active_Co131_000000000001_Wadjet_19
SY_Active_Co131_000000000001	SY_Active_Co131_000000000001_12	JetD_I	14914	defense-finder-models/DefenseFinder_2/Wadjet/Wadjet_I	SY_Active_Co131_000000000001_Wadjet_I_20	1	1	1	4	1	JetD_I	mandatory	400	1.8e-116	395.5	0.967	0.985	1	394		SY_Active_Co131_000000000001_Wadjet_19
SY_Active_Co137_000000000093	SY_Active_Co137_000000000093_7	PtuB	20805	defense-finder-models/DefenseFinder_2/Septu/Septu	SY_Active_Co137_000000000093_Septu_73	1	1	1	2	1	PtuB	mandatory	305	1.8e-22	86.6	0.841	0.813	35	282
SY_Active_Co137_000000000093	SY_Active_Co137_000000000093_8	PtuA	20806	defense-finder-models/DefenseFinder_2/Septu/Septu	SY_Active_Co137_000000000093_Septu_73	1	1	1	2	1	PtuA	mandatory	402	4.2e-54	190.9	0.853	0.905	1	364
SY_Active_Co137_000000000608	SY_Active_Co137_000000000608_2	PtuA	22931	defense-finder-models/DefenseFinder_2/Septu/Septu	SY_Active_Co137_000000000608_Septu_74	1	1	1	2	1	PtuA	mandatory	467	3.8e-67	233.9	0.97	0.985	1	460
SY_Active_Co137_000000000608	SY_Active_Co137_000000000608_3	PtuB	22932	defense-finder-models/DefenseFinder_2/Septu/Septu	SY_Active_Co137_000000000608_Septu_74	1	1	1	2	1	PtuB	mandatory	254	2e-35	128.9	0.738	0.689	1	175
SY_Active_Co159_000000000046	SY_Active_Co159_000000000046_1	ShosTA_ShosT	37204	defense-finder-models/DefenseFinder_2/ShosTA/ShosTA	SY_Active_Co159_000000000046_ShosTA_49	1	1	1	2	1	ShosTA_ShosT	mandatory	216	6e-13	55	0.527	0.611	59	190
SY_Active_Co159_000000000046	SY_Active_Co159_000000000046_2	ShosTA_ShosA	37205	defense-finder-models/DefenseFinder_2/ShosTA/ShosTA	SY_Active_Co159_000000000046_ShosTA_49	1	1	1	2	1	ShosTA_ShosA	mandatory	223	1.9e-63	220.3	0.67	0.892	11	209
SY_Active_Co187_000000000561	SY_Active_Co187_000000000561_1	PsyrTA_PsyrT	57216	defense-finder-models/DefenseFinder_2/PsyrTA/PsyrTA	SY_Active_Co187_000000000561_PsyrTA_50	1	1	1	2	1	PsyrTA_PsyrT	mandatory	288	4.2e-06	31.2	0.215	0.556	122	281
SY_Active_Co187_000000000561	SY_Active_Co187_000000000561_2	PsyrTA_PsyrA	57217	defense-finder-models/DefenseFinder_2/PsyrTA/PsyrTA	SY_Active_Co187_000000000561_PsyrTA_50	1	1	1	2	1	PsyrTA_PsyrA	mandatory	172	1.4e-28	106	0.399	0.907	16	171
SY_Active_Co196_000000000044	SY_Active_Co196_000000000044_5	JetD_I	60436	defense-finder-models/DefenseFinder_2/Wadjet/Wadjet_I	SY_Active_Co196_000000000044_Wadjet_I_22	1	1	1	4	1	JetD_I	mandatory	400	1e-115	393	0.975	0.993	1	397		SY_Active_Co196_000000000044_Wadjet_21
SY_Active_Co196_000000000044	SY_Active_Co196_000000000044_6	JetC_I	60437	defense-finder-models/DefenseFinder_2/Wadjet/Wadjet_I	SY_Active_Co196_000000000044_Wadjet_I_22	1	1	1	4	1	JetC_I	mandatory	1125	0	1238.2	0.992	0.985	14	1121		SY_Active_Co196_000000000044_Wadjet_21
SY_Active_Co196_000000000044	SY_Active_Co196_000000000044_7	JetB_I	60438	defense-finder-models/DefenseFinder_2/Wadjet/Wadjet_I	SY_Active_Co196_000000000044_Wadjet_I_22	1	1	1	4	1	JetB_I	mandatory	197	7e-60	208.2	0.773	0.949	5	191		SY_Active_Co196_000000000044_Wadjet_21
SY_Active_Co196_000000000044	SY_Active_Co196_000000000044_8	JetA_I	60439	defense-finder-models/DefenseFinder_2/Wadjet/Wadjet_I	SY_Active_Co196_000000000044_Wadjet_I_22	1	1	1	4	1	JetA_I	mandatory	505	1.2e-151	512	0.98	0.945	28	504		SY_Active_Co196_000000000044_Wadjet_21
SY_Active_Co240_000000000071	SY_Active_Co240_000000000071_2	PtuA	87597	defense-finder-models/DefenseFinder_2/Septu/Septu	SY_Active_Co240_000000000071_Septu_75	1	1	1	2	1	PtuA	mandatory	427	2.1e-122	416	0.966	0.993	1	424
SY_Active_Co240_000000000071	SY_Active_Co240_000000000071_3	PtuB	87598	defense-finder-models/DefenseFinder_2/Septu/Septu	SY_Active_Co240_000000000071_Septu_75	1	1	1	2	1	PtuB	mandatory	211	3.1e-43	154.5	0.883	0.962	1	203
SY_Active_Co248_000000000698	SY_Active_Co248_000000000698_2	Avs4A	96161	defense-finder-models/DefenseFinder_2/AVAST/AVAST_IV	SY_Active_Co248_000000000698_AVAST_IV_98	1	1	1	1	1	Avs4A	mandatory	521	4.9e-175	590.2	0.323	0.998	1	520
SY_Active_Co248_000000000796	SY_Active_Co248_000000000796_1	Avs4A	96375	defense-finder-models/DefenseFinder_2/AVAST/AVAST_IV	SY_Active_Co248_000000000796_AVAST_IV_99	1	1	1	1	1	Avs4A	mandatory	572	1.6e-170	575.2	0.343	0.951	8	551
SY_Active_Co253_000000000005	SY_Active_Co253_000000000005_9	PsyrTA_PsyrA	100994	defense-finder-models/DefenseFinder_2/PsyrTA/PsyrTA	SY_Active_Co253_000000000005_PsyrTA_51	1	1	1	2	2	PsyrTA_PsyrA	mandatory	388	2.8e-66	230.1	0.839	0.851	39	368
SY_Active_Co253_000000000005	SY_Active_Co253_000000000005_10	PsyrTA_PsyrT	100995	defense-finder-models/DefenseFinder_2/PsyrTA/PsyrTA	SY_Active_Co253_000000000005_PsyrTA_51	1	1	1	2	2	PsyrTA_PsyrT	mandatory	666	4.1e-237	794.6	0.994	0.994	2	663
SY_Active_Co253_000000000005	SY_Active_Co253_000000000005_11	PsyrTA_PsyrA	100996	defense-finder-models/DefenseFinder_2/PsyrTA/PsyrTA	SY_Active_Co253_000000000005_PsyrTA_51	1	1	1	2	2	PsyrTA_PsyrA	mandatory	136	8.8e-07	34.2	0.307	0.89	4	124
SY_Active_Co255_000000000665	SY_Active_Co255_000000000665_2	PtuA	107452	defense-finder-models/DefenseFinder_2/Septu/Septu	SY_Active_Co255_000000000665_Septu_76	1	1	1	2	1	PtuA	mandatory	464	3.7e-92	316.3	0.963	0.994	1	461
SY_Active_Co255_000000000665	SY_Active_Co255_000000000665_3	PtuB	107453	defense-finder-models/DefenseFinder_2/Septu/Septu	SY_Active_Co255_000000000665_Septu_76	1	1	1	2	1	PtuB	mandatory	110	2.2e-22	86.3	0.472	0.964	1	106
SY_Active_Co281_000000000096	SY_Active_Co281_000000000096_2	PtuB	120274	defense-finder-models/DefenseFinder_2/Septu/Septu	SY_Active_Co281_000000000096_Septu_77	1	1	1	2	1	PtuB	mandatory	275	1.3e-36	132.8	0.86	0.913	1	251
SY_Active_Co281_000000000096	SY_Active_Co281_000000000096_3	PtuA	120275	defense-finder-models/DefenseFinder_2/Septu/Septu	SY_Active_Co281_000000000096_Septu_77	1	1	1	2	1	PtuA	mandatory	421	1.7e-75	261.4	0.963	0.969	10	417
SY_Active_Co286_000000000024	SY_Active_Co286_000000000024_14	JetD_I	129615	defense-finder-models/DefenseFinder_2/Wadjet/Wadjet_I	SY_Active_Co286_000000000024_Wadjet_I_23	1	1	0.75	3	1	JetD_I	mandatory	405	2.1e-120	408.5	0.969	0.975	1	395
SY_Active_Co286_000000000024	SY_Active_Co286_000000000024_15	JetC_I	129616	defense-finder-models/DefenseFinder_2/Wadjet/Wadjet_I	SY_Active_Co286_000000000024_Wadjet_I_23	1	1	0.75	3	1	JetC_I	mandatory	1127	0	1251.8	0.991	0.982	15	1121
SY_Active_Co286_000000000024	SY_Active_Co286_000000000024_16	JetB_I	129617	defense-finder-models/DefenseFinder_2/Wadjet/Wadjet_I	SY_Active_Co286_000000000024_Wadjet_I_23	1	1	0.75	3	1	JetB_I	mandatory	197	1.1e-60	210.8	0.781	0.959	5	193
SY_Active_Co286_000000000091	SY_Active_Co286_000000000091_3	JetA_I	130491	defense-finder-models/DefenseFinder_2/Wadjet/Wadjet_I	SY_Active_Co286_000000000091_Wadjet_I_25	1	1	1	4	1	JetA_I	mandatory	485	1.3e-154	521.8	0.98	0.992	4	484		SY_Active_Co286_000000000091_Wadjet_24
SY_Active_Co286_000000000091	SY_Active_Co286_000000000091_4	JetB_I	130492	defense-finder-models/DefenseFinder_2/Wadjet/Wadjet_I	SY_Active_Co286_000000000091_Wadjet_I_25	1	1	1	4	1	JetB_I	mandatory	222	1.8e-60	210.2	0.806	0.941	6	214		SY_Active_Co286_000000000091_Wadjet_24
SY_Active_Co286_000000000091	SY_Active_Co286_000000000091_5	JetC_I	130493	defense-finder-models/DefenseFinder_2/Wadjet/Wadjet_I	SY_Active_Co286_000000000091_Wadjet_I_25	1	1	1	4	1	JetC_I	mandatory	1125	0	1281.3	0.988	0.98	19	1120		SY_Active_Co286_000000000091_Wadjet_24
SY_Active_Co286_000000000091	SY_Active_Co286_000000000091_6	JetD_I	130494	defense-finder-models/DefenseFinder_2/Wadjet/Wadjet_I	SY_Active_Co286_000000000091_Wadjet_I_25	1	1	1	4	1	JetD_I	mandatory	401	1.9e-120	408.6	0.975	0.978	1	392		SY_Active_Co286_000000000091_Wadjet_24
SY_Active_Co319_000000000339	SY_Active_Co319_000000000339_2	JetA_I	154012	defense-finder-models/DefenseFinder_2/Wadjet/Wadjet_I	SY_Active_Co319_000000000339_Wadjet_I_27	1	1	0.75	3	1	JetA_I	mandatory	494	8.3e-151	509.2	0.98	0.986	2	488		SY_Active_Co319_000000000339_Wadjet_26
SY_Active_Co319_000000000339	SY_Active_Co319_000000000339_3	JetB_I	154013	defense-finder-models/DefenseFinder_2/Wadjet/Wadjet_I	SY_Active_Co319_000000000339_Wadjet_I_27	1	1	0.75	3	1	JetB_I	mandatory	219	1.8e-60	210.1	0.831	0.959	6	215		SY_Active_Co319_000000000339_Wadjet_26
SY_Active_Co319_000000000339	SY_Active_Co319_000000000339_4	JetC_I	154014	defense-finder-models/DefenseFinder_2/Wadjet/Wadjet_I	SY_Active_Co319_000000000339_Wadjet_I_27	1	1	0.75	3	1	JetC_I	mandatory	637	1.6e-217	731	0.56	0.973	16	635		SY_Active_Co319_000000000339_Wadjet_26
SY_Active_Co356_000000000140	SY_Active_Co356_000000000140_1	JetC_I	182023	defense-finder-models/DefenseFinder_2/Wadjet/Wadjet	SY_Active_Co356_000000000140_Wadjet_97	1	1	0.75	2	1	JetC_I	accessory	457	5.8e-27	100	0.393	0.963	12	451
SY_Active_Co356_000000000140	SY_Active_Co356_000000000140_2	JetB_II	182024	defense-finder-models/DefenseFinder_2/Wadjet/Wadjet	SY_Active_Co356_000000000140_Wadjet_97	1	1	0.75	2	1	JetB_I	accessory	234	1.4e-06	33.4	0.171	0.321	16	90
SY_Active_Co356_000000000140	SY_Active_Co356_000000000140_3	JetA_II	182025	defense-finder-models/DefenseFinder_2/Wadjet/Wadjet	SY_Active_Co356_000000000140_Wadjet_97	1	1	0.75	2	1	JetA_I	mandatory	532	3e-20	78.4	0.562	0.573	36	340
SY_Active_Co375_000000000180	SY_Active_Co375_000000000180_3	PsyrTA_PsyrA	205237	defense-finder-models/DefenseFinder_2/PsyrTA/PsyrTA	SY_Active_Co375_000000000180_PsyrTA_52	1	1	1	2	1	PsyrTA_PsyrA	mandatory	314	1.5e-54	191.4	0.646	0.815	30	285
SY_Active_Co375_000000000180	SY_Active_Co375_000000000180_4	PsyrTA_PsyrT	205238	defense-finder-models/DefenseFinder_2/PsyrTA/PsyrTA	SY_Active_Co375_000000000180_PsyrTA_52	1	1	1	2	1	PsyrTA_PsyrT	mandatory	272	2.3e-16	65.1	0.219	0.599	105	267
SY_Active_Co37_000000000009	SY_Active_Co37_000000000009_1	PsyrTA_PsyrA	209618	defense-finder-models/DefenseFinder_2/PsyrTA/PsyrTA	SY_Active_Co37_000000000009_PsyrTA_53	1	1	1	2	1	PsyrTA_PsyrA	mandatory	63	2.1e-15	62.6	0.156	0.984	1	62
SY_Active_Co37_000000000009	SY_Active_Co37_000000000009_2	PsyrTA_PsyrT	209619	defense-finder-models/DefenseFinder_2/PsyrTA/PsyrTA	SY_Active_Co37_000000000009_PsyrTA_53	1	1	1	2	1	PsyrTA_PsyrT	mandatory	698	5.9e-297	992.4	0.987	0.991	4	695
SY_Active_Co382_000000000200	SY_Active_Co382_000000000200_3	Avs4A	214739	defense-finder-models/DefenseFinder_2/AVAST/AVAST_IV	SY_Active_Co382_000000000200_AVAST_IV_100	1	1	1	1	1	Avs4A	mandatory	1582	0	1445.5	1	0.999	1	1581
SY_Active_Co389_000000000142	SY_Active_Co389_000000000142_1	DarT	220111	defense-finder-models/DefenseFinder_2/DarTG/DarTG	SY_Active_Co389_000000000142_DarTG_1	1	1	1	2	1	DarT	mandatory	331	5.9e-15	61.5	0.925	0.547	37	217
SY_Active_Co389_000000000142	SY_Active_Co389_000000000142_2	DarG	220112	defense-finder-models/DefenseFinder_2/DarTG/DarTG	SY_Active_Co389_000000000142_DarTG_1	1	1	1	2	1	DarG	mandatory	333	1.7e-17	70	0.675	0.441	2	148
SY_Active_Co38_000000000164	SY_Active_Co38_000000000164_2	PsyrTA_PsyrT	222064	defense-finder-models/DefenseFinder_2/PsyrTA/PsyrTA	SY_Active_Co38_000000000164_PsyrTA_54	1	1	1	2	1	PsyrTA_PsyrT	mandatory	672	3e-258	864.5	0.999	0.996	1	669
SY_Active_Co38_000000000164	SY_Active_Co38_000000000164_3	PsyrTA_PsyrA	222065	defense-finder-models/DefenseFinder_2/PsyrTA/PsyrTA	SY_Active_Co38_000000000164_PsyrTA_54	1	1	1	2	1	PsyrTA_PsyrA	mandatory	379	1.3e-75	260.8	0.965	0.945	5	362
SY_Active_Co38_000000000600	SY_Active_Co38_000000000600_1	PtuA	223437	defense-finder-models/DefenseFinder_2/Septu/Septu	SY_Active_Co38_000000000600_Septu_78	1	1	1	2	1	PtuA	mandatory	245	1.9e-36	132.7	0.478	0.849	8	215
SY_Active_Co38_000000000600	SY_Active_Co38_000000000600_2	PtuB	223438	defense-finder-models/DefenseFinder_2/Septu/Septu	SY_Active_Co38_000000000600_Septu_78	1	1	1	2	1	PtuB	mandatory	271	1.7e-26	99.7	0.888	0.934	1	253
SY_Active_Co39_000000000113	SY_Active_Co39_000000000113_2	JetA_I	231959	defense-finder-models/DefenseFinder_2/Wadjet/Wadjet_I	SY_Active_Co39_000000000113_Wadjet_I_29	1	1	1	4	1	JetA_I	mandatory	488	4.1e-80	276.1	0.978	0.961	8	476		SY_Active_Co39_000000000113_Wadjet_28
SY_Active_Co39_000000000113	SY_Active_Co39_000000000113_3	JetB_I	231960	defense-finder-models/DefenseFinder_2/Wadjet/Wadjet_I	SY_Active_Co39_000000000113_Wadjet_I_29	1	1	1	4	1	JetB_I	mandatory	250	1.3e-42	151.6	0.814	0.808	47	248		SY_Active_Co39_000000000113_Wadjet_28
SY_Active_Co39_000000000113	SY_Active_Co39_000000000113_4	JetC_I	231961	defense-finder-models/DefenseFinder_2/Wadjet/Wadjet_I	SY_Active_Co39_000000000113_Wadjet_I_29	1	1	1	4	1	JetC_I	mandatory	1120	7.2e-212	712.3	0.984	0.969	19	1103		SY_Active_Co39_000000000113_Wadjet_28
SY_Active_Co39_000000000113	SY_Active_Co39_000000000113_5	JetD_I	231962	defense-finder-models/DefenseFinder_2/Wadjet/Wadjet_I	SY_Active_Co39_000000000113_Wadjet_I_29	1	1	1	4	1	JetD_I	mandatory	393	2.8e-77	266.5	0.959	0.977	9	392		SY_Active_Co39_000000000113_Wadjet_28
SY_Active_Co409_000000000264	SY_Active_Co409_000000000264_2	DarG	239150	defense-finder-models/DefenseFinder_2/DarTG/DarTG	SY_Active_Co409_000000000264_DarTG_2	1	1	1	2	1	DarG	mandatory	371	9.2e-15	61	0.594	0.364	2	136
SY_Active_Co409_000000000264	SY_Active_Co409_000000000264_3	DarT	239151	defense-finder-models/DefenseFinder_2/DarTG/DarTG	SY_Active_Co409_000000000264_DarTG_2	1	1	1	2	1	DarT	mandatory	195	5.2e-27	100.8	0.886	0.862	11	178
SY_Active_Co40_000000000334	SY_Active_Co40_000000000334_4	PtuB	244422	defense-finder-models/DefenseFinder_2/Septu/Septu	SY_Active_Co40_000000000334_Septu_79	1	1	1	2	1	PtuB	mandatory	198	9e-27	100.7	0.748	0.864	1	171
SY_Active_Co40_000000000334	SY_Active_Co40_000000000334_5	PtuA	244423	defense-finder-models/DefenseFinder_2/Septu/Septu	SY_Active_Co40_000000000334_Septu_79	1	1	1	2	1	PtuA	mandatory	304	1.3e-47	169.6	0.611	0.944	2	288
SY_Active_Co40_000000000410	SY_Active_Co40_000000000410_2	PtuB	244847	defense-finder-models/DefenseFinder_2/Septu/Septu	SY_Active_Co40_000000000410_Septu_80	1	1	1	2	1	PtuB	mandatory	198	3.3e-28	105.4	0.748	0.864	1	171
SY_Active_Co40_000000000410	SY_Active_Co40_000000000410_3	PtuA	244848	defense-finder-models/DefenseFinder_2/Septu/Septu	SY_Active_Co40_000000000410_Septu_80	1	1	1	2	1	PtuA	mandatory	433	4.8e-66	230.3	0.931	0.963	1	417
SY_Active_Co40_000000000733	SY_Active_Co40_000000000733_1	PsyrTA_PsyrT	246245	defense-finder-models/DefenseFinder_2/PsyrTA/PsyrTA	SY_Active_Co40_000000000733_PsyrTA_55	1	1	1	2	2	PsyrTA_PsyrT	mandatory	84	8.6e-28	102.8	0.118	0.964	1	81
SY_Active_Co40_000000000733	SY_Active_Co40_000000000733_2	PsyrTA_PsyrT	246246	defense-finder-models/DefenseFinder_2/PsyrTA/PsyrTA	SY_Active_Co40_000000000733_PsyrTA_55	1	1	1	2	2	PsyrTA_PsyrT	mandatory	278	1.5e-99	340	0.393	0.986	2	275
SY_Active_Co40_000000000733	SY_Active_Co40_000000000733_3	PsyrTA_PsyrA	246247	defense-finder-models/DefenseFinder_2/PsyrTA/PsyrTA	SY_Active_Co40_000000000733_PsyrTA_55	1	1	1	2	2	PsyrTA_PsyrA	mandatory	447	1.3e-155	524.2	0.997	0.991	1	443
SY_Active_Co40_000000000773	SY_Active_Co40_000000000773_1	DarG	246385	defense-finder-models/DefenseFinder_2/DarTG/DarTG	SY_Active_Co40_000000000773_DarTG_3	1	1	1	2	1	DarG	mandatory	234	3.2e-25	95.2	0.718	0.671	1	157
SY_Active_Co40_000000000773	SY_Active_Co40_000000000773_2	DarT	246386	defense-finder-models/DefenseFinder_2/DarTG/DarTG	SY_Active_Co40_000000000773_DarTG_3	1	1	1	2	1	DarT	mandatory	213	4e-51	179.6	1	0.939	13	212
SY_Active_Co427_000000000238	SY_Active_Co427_000000000238_2	PtuA	261608	defense-finder-models/DefenseFinder_2/Septu/Septu	SY_Active_Co427_000000000238_Septu_81	1	1	1	2	1	PtuA	mandatory	437	2e-95	327.1	0.961	0.989	1	432
SY_Active_Co427_000000000238	SY_Active_Co427_000000000238_3	PtuB	261609	defense-finder-models/DefenseFinder_2/Septu/Septu	SY_Active_Co427_000000000238_Septu_81	1	1	1	2	1	PtuB	mandatory	258	2.3e-24	92.8	0.897	0.95	1	245
SY_Active_Co427_000000000246	SY_Active_Co427_000000000246_3	PtuB	261643	defense-finder-models/DefenseFinder_2/Septu/Septu	SY_Active_Co427_000000000246_Septu_82	1	1	1	2	1	PtuB	mandatory	220	4.6e-12	52.6	0.729	0.845	1	186
SY_Active_Co427_000000000246	SY_Active_Co427_000000000246_4	PtuA	261644	defense-finder-models/DefenseFinder_2/Septu/Septu	SY_Active_Co427_000000000246_Septu_82	1	1	1	2	1	PtuA	mandatory	452	5.4e-29	108.2	0.917	0.973	1	440
SY_Active_Co427_000000000358	SY_Active_Co427_000000000358_1	HNH_TIGR02646	262100	defense-finder-models/DefenseFinder_2/Septu/Septu	SY_Active_Co427_000000000358_Septu_83	1	1	1	2	1	PtuB	mandatory	215	2.7e-48	170.6	0.893	0.986	1	212
SY_Active_Co427_000000000358	SY_Active_Co427_000000000358_2	PtuA	262101	defense-finder-models/DefenseFinder_2/Septu/Septu	SY_Active_Co427_000000000358_Septu_83	1	1	1	2	1	PtuA	mandatory	423	6.4e-115	391.4	0.963	0.991	1	419
SY_Active_Co427_000000000366	SY_Active_Co427_000000000366_1	PtuB	262128	defense-finder-models/DefenseFinder_2/Septu/Septu	SY_Active_Co427_000000000366_Septu_84	1	1	1	2	1	PtuB	mandatory	166	1.1e-43	155.9	0.687	0.988	1	164
SY_Active_Co427_000000000366	SY_Active_Co427_000000000366_2	PtuA	262129	defense-finder-models/DefenseFinder_2/Septu/Septu	SY_Active_Co427_000000000366_Septu_84	1	1	1	2	1	PtuA	mandatory	414	3.8e-109	372.3	0.963	0.99	1	410
SY_Active_Co427_000000000865	SY_Active_Co427_000000000865_1	PtuA	263655	defense-finder-models/DefenseFinder_2/Septu/Septu	SY_Active_Co427_000000000865_Septu_85	1	1	1	2	1	PtuA	mandatory	431	2.5e-101	346.6	0.968	0.991	1	427
SY_Active_Co427_000000000865	SY_Active_Co427_000000000865_2	HNH_TIGR02646	263656	defense-finder-models/DefenseFinder_2/Septu/Septu	SY_Active_Co427_000000000865_Septu_85	1	1	1	2	1	PtuB	mandatory	154	7.2e-17	67.8	0.47	0.981	1	151
SY_Active_Co427_000000001060	SY_Active_Co427_000000001060_1	PtuB	264092	defense-finder-models/DefenseFinder_2/Septu/Septu	SY_Active_Co427_000000001060_Septu_86	1	1	1	2	1	PtuB	mandatory	136	1.6e-30	112.9	0.589	0.963	1	131
SY_Active_Co427_000000001060	SY_Active_Co427_000000001060_2	PtuA	264093	defense-finder-models/DefenseFinder_2/Septu/Septu	SY_Active_Co427_000000001060_Septu_86	1	1	1	2	1	PtuA	mandatory	353	1.1e-72	252.1	0.756	0.912	28	349
SY_Active_Co428_000000000256	SY_Active_Co428_000000000256_2	DarT	268589	defense-finder-models/DefenseFinder_2/DarTG/DarTG	SY_Active_Co428_000000000256_DarTG_4	1	1	1	2	1	DarT	mandatory	198	1.3e-38	138.7	0.905	0.869	10	181
SY_Active_Co428_000000000256	SY_Active_Co428_000000000256_3	DarG	268590	defense-finder-models/DefenseFinder_2/DarTG/DarTG	SY_Active_Co428_000000000256_DarTG_4	1	1	1	2	1	DarG	mandatory	373	1.1e-15	64.1	0.594	0.359	1	134
SY_Active_Co428_000000000298	SY_Active_Co428_000000000298_2	DarT	268813	defense-finder-models/DefenseFinder_2/DarTG/DarTG	SY_Active_Co428_000000000298_DarTG_5	1	1	1	2	1	DarT	mandatory	372	1.4e-51	181	1	0.559	164	371
SY_Active_Co428_000000000298	SY_Active_Co428_000000000298_3	DarG	268814	defense-finder-models/DefenseFinder_2/DarTG/DarTG	SY_Active_Co428_000000000298_DarTG_5	1	1	1	2	1	DarG	mandatory	233	7.2e-13	54.8	0.671	0.622	3	147
SY_Active_Co436_000000000100	SY_Active_Co436_000000000100_5	PtuB	274997	defense-finder-models/DefenseFinder_2/Septu/Septu	SY_Active_Co436_000000000100_Septu_87	1	1	1	2	1	PtuB	mandatory	266	3.9e-25	95.3	0.813	0.85	10	235
SY_Active_Co436_000000000100	SY_Active_Co436_000000000100_6	PtuA	274998	defense-finder-models/DefenseFinder_2/Septu/Septu	SY_Active_Co436_000000000100_Septu_87	1	1	1	2	1	PtuA	mandatory	245	9.9e-30	110.6	0.444	0.804	15	211
[truncated: 896 more rows]

## Sheet: Supplementary Table 5
Supplementary Table 5. The absolute abundance of VLPs, Shannon index and normalized abundances of 338 vOTUs.
[truncated: 17 more rows]
[truncated: 293 more columns]

## Sheet: Supplementary Table 6
Supplementary Table 6. Quality, taxonomy, lifestyles summary of 338 vOTUs.
[truncated: 339 more rows]

[truncated: 7 more sheets: Supplementary Table 7, Supplementary Table 8, Supplementary Table 9, Supplementary Table 10, Supplementary Table 11, Supplementary Table 12, Supplementary Table 13]
